# Supplementary material for: BpWOX11 promotes adventitious root formation in Betula pendula
Source: BMC Plant Biol. 2024 Jan 2;24:17. doi: 10.1186/s12870-023-04703-z (PMC10759540; doi:10.1186/s12870-023-04703-z)
Supplement: Supplementary file 2 — Supplementary Material 2 (Table): Table S1: Construction of over-expression vector and DNA detection primer sequence. Table S2: Formula of birch tissue culture medium. Table S3: Gene ID and primers used for qRT-PCR. Table S4: The average gene expression for day 15 vs. day 0 Common regulation (WT/OE). Table S5: GO enrichment analysis of 15d WT_WOX uniq up (n = 811). Table S6: GO enrichment analysis of 15d WT_WOX uniq down (n = 364). Table S7: GO enrichment analysis of 0d WT_WOX up and 15dWT_WOX up common (n = 393). Table S8: GO enrichment analysis of 0d WT_WOX down and 15dWT_WOX down common (n = 318) [file 12870_2023_4703_MOESM2_ESM.xlsx]

## Sheet:  Table S1
Supplementary Table S1 Construction of over-expression vector and DNA detection primer sequence
Primer name	primer sequences（5′-3′）	usage
BpWOX11-F	ATGGAAGATCAAATTCAAGGGCAA	Cloning of BpWOX11
BpWOX11-R	TTACGCTGGTCTTGAAACCTGT	Cloning of BpWOX11 and confirmed of PCR
35S-BpWOX11-F	GCAAGTTCTTCACTGTTGATAATGGAAGATCAAATTCAAGGGCAA	Construction of the overexpression vector
35S-BpWOX11-R	TGATTTCAGCGTACCGAATTGTTACGCTGGTCTTGAAACCTGT	Construction of the overexpression vector
Sqprimer1	TAGCCCTGCCTTCATACGCTAT	confirmed of PCR
Sqprimer2	ATAAGAACCCTAATTTCCCTTATCG	confirmed of PCR

## Sheet:  Table S2
Supplementary Table S2 Formula of birch tissue culture medium
Name of medium	culture medium formula
Co-culture medium（OE）	WPM ＋ 0.8 mg/L 6-BA, 0.02 mg/L NAA
selective medium（OE）	WPM ＋ 0.8 mg/L 6-BA, 0.02 mg/L NAA 5 mg / L glyphosate and 200 mg/L cefotaxime
Induction medium（OE）	WPM ＋ 0.8 mg/L 6-BA, 0.02 mg/L NAA, 0.5mg/L GA3,5 mg / L glyphosate and 200 mg/L cefotaxime
rooting culture medium（OE）	WPM+ 0.4mg/L IBA
Initial culture medium（WT）	WPM ＋ 0.8 mg/L 6-BA, 0.02 mg/L NAA
Induction medium（WT）	WPM ＋ 0.8 mg/L 6-BA, 0.02 mg/L NAAand 0.5mg/L GA3

## Sheet:  Table S3
Supplementary Table S3Gene ID and primers used for qRT-PCR
Gene name	Forward primer（5′-3′）	Reverse primer（5′-3′）
RT-BpWOX11	CGCTCTGTTTTCCGTCTCCG	ACTTCTGTTGGAACCCCAT
RT-BpSHR	GCTGCCTAGTAGTCCTCATGC	ACAATCTCCATAAGGTGAAGCG
RT-BpSCR	ATCTTAGCCTTGCGATTGTGAC	AATATCTTCCCTTCACAGCCTT
RT-Bp18S	GAGGTAGCTTCGGGCGCAACT	CATCTCTGATCGGAATGGAAG
RT-BpActin	CATCTCTGATCGGAATGGAAG	AGATCCTTTCTGATATCCACG

## Sheet:  Table S4
Supplementary Table S4 the average gene expression for day 15 vs. day 0 Common regulation(WT/OE)
Common up-regulation	diffexp_log2fc_WT_0d-vs-WT_15d	diffexp_log2fc_WOX_0d-vs-WOX_15d	Common down-regulation	diffexp_log2fc_WT_0d-vs-WT_15d	diffexp_log2fc_WOX_0d-vs-WOX_15d
Bpev01.c0115.g0034	3.03381	3.84989	Bpev01.c0051.g0049	-3.02147	-3.10767
Bpev01.c0161.g0063	1.43352	2.0573	Bpev01.c3071.g0003	-1.95305	-1.4801
Bpev01.c1070.g0005	3.83007	4.50994	Bpev01.c1413.g0004	-5.62185	-7.10259
Bpev01.c0715.g0005	1.54589	2.3826	Bpev01.c0051.g0043	-2.57923	-1.26479
Bpev01.c1070.g0006	1.72303	1.89376	Bpev01.c0051.g0040	-3.99248	-2.0308
Bpev01.c0051.g0037	5.9154	5.31144	Bpev01.c3071.g0001	-1.54818	-1.49267
Bpev01.c1890.g0004	3.051	1.62208	Bpev01.c0161.g0060	-2.85871	-4.47517
Bpev01.c0115.g0048	1.44925	1.72274	Bpev01.c1849.g0001	-2.88525	-1.89702
Bpev01.c0115.g0047	1.42466	1.6253	Bpev01.c0115.g0036	-3.16224	-3.39543
Bpev01.c1890.g0003	2.14754	2.43413	Bpev01.c0820.g0005	-1.90698	-1.1854
Bpev01.c0115.g0042	3.53406	2.22506	Bpev01.c0161.g0062	-2.07711	-1.67477
Bpev01.c1890.g0002	1.90108	1.80429	Bpev01.c0115.g0033	-1.97335	-1.40771
Bpev01.c0820.g0014	6.78052	5.54121	Bpev01.c1849.g0005	-1.28131	-1.53865
Bpev01.c0597.g0042	1.94437	1.80009	Bpev01.c0820.g0008	-2.68935	-1.8816
Bpev01.c0051.g0062	3.65864	2.15533	Bpev01.c0115.g0032	-4.462	-2.70915
Bpev01.c0051.g0060	1.63763	1.67014	Bpev01.c0115.g0031	-3.44606	-1.71197
Bpev01.c1180.g0003	3.40168	3.34762	Bpev01.c0115.g0030	-3.58342	-1.5628
Bpev01.c1185.g0022	4.01938	2.68711	Bpev01.c1070.g0003	-1.24165	-1.13102
Bpev01.c1180.g0007	2.73695	1.93857	Bpev01.c0651.g0015	-5.07434	-6.68755
Bpev01.c0710.g0003	1.5823	1.21204	Bpev01.c0161.g0065	-6.13139	-4.03331
Bpev01.c0115.g0053	2.61435	2.60322	Bpev01.c0115.g0039	-1.0124	-1.41635
Bpev01.c0710.g0006	2.00736	2.41008	Bpev01.c0115.g0038	-7.28779	-4.8813
Bpev01.c2826.g0001	3.10353	2.31744	Bpev01.c2716.g0001	-3.88678	-8.84335
Bpev01.c0597.g0043	1.74747	2.14205	Bpev01.c0161.g0076	-3.34059	-1.43591
Bpev01.c0597.g0044	4.26561	2.39118	Bpev01.c0597.g0041	-4.17141	-2.65058
Bpev01.c1244.g0003	1.22905	1.94351	Bpev01.c1418.g0007	-4.08172	-3.5058
Bpev01.c0051.g0055	2.78749	1.8293	Bpev01.c0115.g0058	-3.34505	-3.96852
Bpev01.c0115.g0062	3.09185	2.68033	Bpev01.c2931.g0001	-4.72878	-4.59174
Bpev01.c0161.g0052	1.98885	2.20752	Bpev01.c0161.g0041	-1.75796	-1.39802
Bpev01.c0115.g0064	1.95614	2.19137	Bpev01.c0161.g0047	-1.19425	-1.74397
Bpev01.c1134.g0005	5.19549	4.10757	Bpev01.c0710.g0005	-4.26129	-3.71022
Bpev01.c1134.g0007	1.66272	1.25588	Bpev01.c0161.g0044	-1.98094	-2.8077
Bpev01.c0651.g0002	5.37966	6.31616	Bpev01.c0051.g0059	-3.2156	-3.29724
Bpev01.c0161.g0055	1.52412	2.25526	Bpev01.c1244.g0001	-1.1792	-1.53466
Bpev01.c0335.g0030	6.73527	5.63663	Bpev01.c0051.g0058	-4.0727	-3.78213
Bpev01.c0335.g0035	1.20813	1.79587	Bpev01.c1354.g0004	-3.78985	-2.6046
Bpev01.c0972.g0004	2.29807	1.97381	Bpev01.c1354.g0002	-1.4636	-1.02326
Bpev01.c0051.g0085	1.32979	1.26236	Bpev01.c1418.g0011	-1.56093	-1.15814
Bpev01.c1286.g0005	1.09342	1.62374	Bpev01.c0115.g0061	-4.64653	-5.78752
Bpev01.c1290.g0006	2.38723	1.59776	Bpev01.c0115.g0060	-5.41585	-5.1427
Bpev01.c1290.g0005	2.15648	2.11839	Bpev01.c0051.g0050	-2.99121	-1.93601
Bpev01.c1290.g0004	1.87371	1.85581	Bpev01.c1418.g0008	-4.16067	-4.42557
Bpev01.c1290.g0003	1.06808	3.44066	Bpev01.c1418.g0009	-4.61161	-4.43734
Bpev01.c0592.g0009	1.08858	1.31289	Bpev01.c0115.g0069	-3.5545	-6.21959
Bpev01.c0592.g0008	2.33149	2.01697	Bpev01.c0161.g0051	-1.61229	-1.13157
Bpev01.c0051.g0075	1.21154	1.51558	Bpev01.c1185.g0011	-2.70662	-2.3067
Bpev01.c0152.g0005	1.51121	1.81348	Bpev01.c1024.g0003	-5.59627	-2.67281
Bpev01.c0051.g0074	1.15821	1.12818	Bpev01.c0115.g0065	-2.99398	-2.65235
Bpev01.c0051.g0071	2.15222	1.933	Bpev01.c1024.g0002	-1.18452	-2.24576
Bpev01.c0152.g0008	3.8687	2.51168	Bpev01.c0115.g0063	-2.41455	-1.22473
Bpev01.c1202.g0043	2.9522	2.70957	Bpev01.c0161.g0057	-3.63186	-6.6
Bpev01.c0225.g0003	1.04834	1.25217	Bpev01.c0651.g0003	-5.93371	-2.78263
Bpev01.c2610.g0001	1.47847	1.88405	Bpev01.c0651.g0005	-5.3181	-4.65798
Bpev01.c0335.g0014	5.50931	6.2008	Bpev01.c0597.g0035	-3.60913	-4.22977
Bpev01.c0166.g0029	2.29758	1.17128	Bpev01.c0161.g0056	-3.65024	-3.6999
Bpev01.c0335.g0013	3.99158	3.30506	Bpev01.c0335.g0033	-4.97392	-4.86062
Bpev01.c3203.g0002	1.37082	1.54372	Bpev01.c0335.g0037	-2.94666	-2.63179
Bpev01.c0335.g0018	2.36978	3.72584	Bpev01.c2327.g0001	-1.0451	-1.62047
Bpev01.c0335.g0019	2.01997	1.5512	Bpev01.c0972.g0005	-2.00947	-2.44474
Bpev01.c0335.g0017	1.32538	1.1556	Bpev01.c1185.g0009	-3.14405	-2.16907
Bpev01.c1202.g0051	1.25343	1.38334	Bpev01.c0051.g0080	-1.44118	-1.26363
Bpev01.c0862.g0002	1.48683	2.00608	Bpev01.c1286.g0004	-1.52052	-1.77833
Bpev01.c0161.g0082	5.11892	5.08113	Bpev01.c0262.g0011	-3.94951	-3.91338
Bpev01.c1455.g0016	1.56675	1.31889	Bpev01.c1202.g0039	-2.65093	-2.11807
Bpev01.c1070.g0023	1.14308	1.22868	Bpev01.c1565.g0010	-1.05631	-1.26479
Bpev01.c1455.g0017	1.55106	1.79959	Bpev01.c1565.g0012	-1.60342	-1.84162
Bpev01.c0115.g0019	1.78199	1.80885	Bpev01.c0335.g0041	-1.09793	-1.08256
Bpev01.c0115.g0017	2.28882	1.8493	Bpev01.c0152.g0007	-2.01513	-3.28454
Bpev01.c2331.g0001	6.5336	5.04076	Bpev01.c0262.g0008	-1.40746	-3.13436
Bpev01.c0335.g0029	1.11696	1.54196	Bpev01.c0262.g0005	-4.49909	-3.83274
Bpev01.c0115.g0026	1.23372	1.32927	Bpev01.c2657.g0001	-3.29355	-3.35799
Bpev01.c0161.g0095	1.21264	1.14493	Bpev01.c1844.g0010	-2.63087	-2.39217
Bpev01.c1675.g0005	3.83285	4.18503	Bpev01.c0115.g0009	-1.39314	-1.06512
Bpev01.c2048.g0005	1.25907	1.2213	Bpev01.c0166.g0028	-1.32915	-1.16391
Bpev01.c2441.g0001	1.25286	1.49956	Bpev01.c0335.g0016	-2.21468	-5.57839
Bpev01.c1565.g0006	5.59588	3.89998	Bpev01.c3203.g0001	-1.52637	-1.38872
Bpev01.c2167.g0001	3.16515	1.45673	Bpev01.c2001.g0009	-2.15085	-1.53358
Bpev01.c0166.g0008	5.15254	4.8815	Bpev01.c0862.g0005	-1.28453	-1.23066
Bpev01.c0588.g0035	1.23011	1.41839	Bpev01.c2001.g0008	-5.63395	-5.39246
Bpev01.c0088.g0128	2.13387	2.79771	Bpev01.c0862.g0004	-2.47115	-1.94627
Bpev01.c0614.g0007	5.82735	6.40795	Bpev01.c1070.g0022	-3.42565	-1.87003
Bpev01.c0862.g0023	4.26042	3.11263	Bpev01.c1070.g0024	-4.26678	-2.42901
Bpev01.c0088.g0123	2.87357	1.27502	Bpev01.c0161.g0086	-7.64887	-3.37336
Bpev01.c0088.g0126	3.05812	2.05371	Bpev01.c0166.g0022	-2.90479	-1.84968
Bpev01.c0129.g0080	1.59616	1.16592	Bpev01.c0614.g0010	-1.9488	-1.72559
Bpev01.c0088.g0125	1.73424	2.23811	Bpev01.c0335.g0020	-8.17335	-6.09125
Bpev01.c0088.g0122	2.18338	1.62798	Bpev01.c0335.g0025	-2.81047	-1.71759
Bpev01.c0000.g0079	1.28148	1.12446	Bpev01.c0051.g0098	-1.60877	-2.89105
Bpev01.c1033.g0006	1.27947	1.27154	Bpev01.c0051.g0096	-3.09968	-2.15902
Bpev01.c0926.g0008	2.16895	1.41734	Bpev01.c0614.g0017	-1.06051	-1.15278
Bpev01.c0106.g0003	2.19534	2.37595	Bpev01.c0614.g0014	-8.64168	-9.41434
Bpev01.c2167.g0006	5.51952	2.89358	Bpev01.c1565.g0008	-3.16645	-3.58202
Bpev01.c1519.g0007	1.36668	1.46728	Bpev01.c0161.g0094	-1.703	-2.12098
Bpev01.c2446.g0001	1.16842	1.12981	Bpev01.c1565.g0009	-3.84264	-2.72604
Bpev01.c1469.g0006	2.17843	2.20433	Bpev01.c0161.g0096	-4.96864	-4.81905
Bpev01.c0042.g0009	1.10168	1.6701	Bpev01.c0614.g0009	-1.96753	-1.4685
Bpev01.c0588.g0029	2.46623	1.76066	Bpev01.c0166.g0033	-2.8386	-1.65064
Bpev01.c0876.g0004	3.11601	2.70457	Bpev01.c1519.g0012	-1.65096	-1.30044
Bpev01.c0588.g0027	1.69748	1.46685	Bpev01.c0042.g0015	-1.49915	-1.69694
Bpev01.c0129.g0092	1.56917	1.652	Bpev01.c1519.g0014	-1.61515	-1.10272
Bpev01.c1312.g0006	3.15898	3.97839	Bpev01.c0042.g0019	-1.51649	-2.35415
Bpev01.c1202.g0001	2.47265	2.75205	Bpev01.c0862.g0021	-3.06217	-2.84071
Bpev01.c1202.g0004	6.54195	5.14778	Bpev01.c0000.g0073	-2.78818	-3.93038
Bpev01.c0129.g0098	2.53544	2.89257	Bpev01.c0862.g0022	-4.37026	-3.78627
Bpev01.c0106.g0010	1.14177	1.1437	Bpev01.c0000.g0072	-2.5213	-1.27382
Bpev01.c0042.g0003	3.75263	3.43685	Bpev01.c0166.g0009	-4.72662	-5.2423
Bpev01.c0166.g0010	5.01286	5.12037	Bpev01.c0000.g0077	-1.78406	-3.31539
Bpev01.c2336.g0004	2.72528	1.97556	Bpev01.c1033.g0002	-1.72626	-3.28635
Bpev01.c2336.g0003	10.1972	9.29205	Bpev01.c1033.g0001	-1.70861	-2.35813
Bpev01.c2336.g0002	8.14603	7.58152	Bpev01.c0088.g0120	-6.1117	-5.07248
Bpev01.c0478.g0020	1.09772	1.05812	Bpev01.c0478.g0018	-1.49639	-1.4219
Bpev01.c0588.g0011	2.07796	1.46133	Bpev01.c0647.g0004	-4.16882	-5.24664
Bpev01.c0605.g0037	1.63038	2.1552	Bpev01.c0129.g0089	-1.99037	-3.03243
Bpev01.c0588.g0010	4.01403	2.72876	Bpev01.c0478.g0017	-6.06474	-7.58627
Bpev01.c1638.g0007	1.94865	2.27247	Bpev01.c0321.g0021	-2.55214	-1.68293
Bpev01.c0588.g0015	1.03087	1.87904	Bpev01.c0478.g0014	-1.93098	-1.40522
Bpev01.c0588.g0018	2.3356	1.05415	Bpev01.c1519.g0008	-1.56354	-1.77782
Bpev01.c1579.g0007	1.9496	1.50176	Bpev01.c0478.g0012	-1.75559	-1.59548
Bpev01.c0042.g0036	2.51894	2.09397	Bpev01.c0042.g0014	-3.7848	-2.76811
Bpev01.c1684.g0007	1.19601	1.06234	Bpev01.c0166.g0015	-1.95628	-1.10643
Bpev01.c0042.g0034	3.51569	1.25376	Bpev01.c0588.g0021	-3.43534	-3.58475
Bpev01.c0101.g0003	1.11195	2.38838	Bpev01.c0166.g0014	-3.12379	-3.10593
Bpev01.c0056.g0003	1.63507	1.22765	Bpev01.c0166.g0012	-1.62595	-1.68847
Bpev01.c0101.g0010	1.01351	1.09159	Bpev01.c0335.g0003	-2.43434	-4.77982
Bpev01.c0588.g0004	3.38675	2.29087	Bpev01.c1519.g0005	-2.88108	-1.88783
Bpev01.c0000.g0040	1.21056	2.34063	Bpev01.c0588.g0025	-1.1039	-3.39244
Bpev01.c0000.g0048	7.32521	5.80156	Bpev01.c0335.g0004	-2.21468	-6.91049
Bpev01.c1202.g0021	5.44655	5.80838	Bpev01.c0166.g0016	-1.07072	-1.39304
Bpev01.c1202.g0024	1.02632	1.03715	Bpev01.c0588.g0028	-2.17771	-1.88526
Bpev01.c0000.g0047	6.98813	6.20143	Bpev01.c1853.g0002	-4.81184	-4.87741
Bpev01.c0101.g0016	2.11528	2.29382	Bpev01.c1202.g0002	-2.27923	-2.19308
Bpev01.c0101.g0017	2.51444	2.51938	Bpev01.c1312.g0003	-1.49011	-6.89839
Bpev01.c1638.g0008	1.3565	1.29324	Bpev01.c1853.g0001	-3.90662	-6.27929
Bpev01.c0101.g0011	3.43863	2.53649	Bpev01.c1743.g0003	-2.51104	-2.4743
Bpev01.c0368.g0001	3.28443	4.18889	Bpev01.c0106.g0015	-1.1354	-1.49447
Bpev01.c0605.g0019	1.71688	2.07577	Bpev01.c0106.g0017	-3.54033	-2.06211
Bpev01.c0101.g0012	1.47024	1.56978	Bpev01.c1638.g0003	-3.63793	-1.81438
Bpev01.c0368.g0002	1.26247	1.43928	Bpev01.c1638.g0006	-1.00212	-1.0969
Bpev01.c0368.g0003	1.27922	1.21579	Bpev01.c0000.g0052	-1.83713	-1.17132
Bpev01.c0368.g0004	1.06556	1.1511	Bpev01.c0757.g0002	-2.30005	-3.05247
Bpev01.c0101.g0014	1.73464	1.59227	Bpev01.c0321.g0005	-1.00369	-2.14087
Bpev01.c0042.g0022	1.14335	1.29679	Bpev01.c0321.g0007	-1.41087	-1.1821
Bpev01.c0867.g0003	3.30715	2.87686	Bpev01.c1295.g0001	-2.84682	-3.57744
Bpev01.c1084.g0013	5.18333	4.43474	Bpev01.c1579.g0003	-2.3491	-1.50365
Bpev01.c0706.g0008	2.82938	3.67551	Bpev01.c1202.g0014	-2.241	-2.70696
Bpev01.c0706.g0006	3.84057	1.07252	Bpev01.c1202.g0017	-1.74255	-1.83077
Bpev01.c1689.g0002	1.29593	2.97785	Bpev01.c1202.g0019	-3.50628	-2.52125
Bpev01.c0000.g0038	1.25508	1.19352	Bpev01.c0056.g0006	-1.08789	-1.135
Bpev01.c0660.g0004	9.95811	8.1629	Bpev01.c1202.g0018	-2.18058	-1.7767
Bpev01.c0000.g0035	1.77962	1.90374	Bpev01.c0042.g0030	-2.72211	-2.1481
Bpev01.c0267.g0031	1.35805	1.40216	Bpev01.c0537.g0004	-1.73417	-1.4457
Bpev01.c1024.g0014	1.30099	1.0911	Bpev01.c0042.g0033	-2.79386	-3.00859
Bpev01.c0660.g0007	2.15713	1.43147	Bpev01.c0042.g0029	-2.14944	-2.40466
Bpev01.c0042.g0053	2.19922	1.07649	Bpev01.c0981.g0008	-1.73179	-1.12925
Bpev01.c0101.g0027	5.37974	6.39156	Bpev01.c0605.g0023	-3.78407	-1.61346
Bpev01.c0706.g0010	2.66095	3.98698	Bpev01.c2010.g0005	-3.05573	-2.26861
Bpev01.c0706.g0011	2.50638	3.15514	Bpev01.c0588.g0001	-1.16608	-1.10749
Bpev01.c0330.g0010	1.03768	2.00987	Bpev01.c0321.g0012	-2.00874	-1.20947
Bpev01.c1359.g0002	4.92393	7.0772	Bpev01.c0981.g0003	-3.62516	-2.23848
Bpev01.c0867.g0017	1.057	1.27533	Bpev01.c0588.g0006	-3.05885	-3.34697
Bpev01.c2125.g0002	1.27312	3.59269	Bpev01.c0588.g0009	-1.3947	-1.18219
Bpev01.c0660.g0012	8.16192	7.65339	Bpev01.c0368.g0006	-1.86091	-1.45666
Bpev01.c0660.g0016	8.23619	7.94844	Bpev01.c0000.g0046	-1.18239	-1.09659
Bpev01.c0660.g0015	2.91035	4.17394	Bpev01.c1202.g0029	-1.52402	-1.74946
Bpev01.c0000.g0027	1.35105	1.04628	Bpev01.c1748.g0003	-3.64019	-2.04623
Bpev01.c0660.g0014	7.75006	3.9692	Bpev01.c1579.g0015	-1.86394	-1.31328
Bpev01.c0089.g0034	6.10787	7.15199	Bpev01.c2010.g0001	-4.32716	-4.40506
Bpev01.c1963.g0005	1.73032	4.35738	Bpev01.c1748.g0002	-3.04524	-2.16391
Bpev01.c0656.g0009	1.57089	1.0662	Bpev01.c0330.g0015	-3.50206	-2.8084
Bpev01.c0597.g0019	3.23599	1.34573	Bpev01.c0051.g0003	-5.64308	-6.59043
Bpev01.c0710.g0017	4.92956	2.95234	Bpev01.c0605.g0010	-6.51099	-6.68937
Bpev01.c0706.g0003	1.60113	2.37599	Bpev01.c0605.g0012	-2.18472	-1.9815
Bpev01.c1422.g0003	2.90445	1.99394	Bpev01.c0867.g0008	-4.14913	-2.59065
Bpev01.c0706.g0004	3.81514	1.90152	Bpev01.c1908.g0004	-2.60303	-2.71728
Bpev01.c0706.g0001	2.45987	1.74261	Bpev01.c1633.g0004	-1.31814	-1.14023
Bpev01.c1963.g0004	10.1138	9.11411	Bpev01.c0000.g0033	-2.25144	-1.8112
Bpev01.c0101.g0033	1.70766	1.60501	Bpev01.c1024.g0019	-1.29458	-1.12423
Bpev01.c0042.g0046	1.80014	1.42321	Bpev01.c1024.g0015	-3.09132	-1.68927
Bpev01.c0042.g0045	1.85147	1.55558	Bpev01.c0000.g0039	-3.43028	-1.93514
Bpev01.c0656.g0002	5.89942	4.25917	Bpev01.c0597.g0029	-2.83727	-1.80453
Bpev01.c1422.g0002	1.10135	1.31588	Bpev01.c0427.g0003	-1.66075	-1.56663
Bpev01.c0047.g0010	4.21915	3.42713	Bpev01.c0161.g0025	-4.58101	-3.38686
Bpev01.c0161.g0007	1.78847	1.92466	Bpev01.c0161.g0027	-2.48575	-4.65462
Bpev01.c0381.g0006	1.23094	1.11037	Bpev01.c0042.g0057	-5.49965	-3.15503
Bpev01.c0427.g0021	7.28363	7.56208	Bpev01.c0101.g0025	-1.78077	-1.33878
Bpev01.c0427.g0022	7.7215	6.53305	Bpev01.c1689.g0004	-3.25641	-3.2056
Bpev01.c0377.g0003	9.88124	8.16275	Bpev01.c0101.g0031	-3.0921	-2.21403
Bpev01.c1912.g0002	1.38708	2.57493	Bpev01.c0101.g0032	-1.11757	-1.12929
Bpev01.c0427.g0025	1.67236	4.41771	Bpev01.c0867.g0016	-1.49234	-2.16185
Bpev01.c0101.g0049	3.22202	2.70308	Bpev01.c0161.g0039	-2.40611	-1.56782
Bpev01.c0427.g0023	9.71132	11.2824	Bpev01.c1802.g0006	-6.14728	-5.17606
Bpev01.c0042.g0074	4.82863	7.04055	Bpev01.c0000.g0020	-2.58081	-2.65901
Bpev01.c0597.g0004	2.3695	2.50338	Bpev01.c0000.g0021	-2.99331	-1.62237
Bpev01.c0597.g0001	1.48503	1.89251	Bpev01.c0089.g0035	-1.24455	-1.40314
Bpev01.c0101.g0046	2.04604	2.59964	Bpev01.c1422.g0009	-3.35721	-2.69765
Bpev01.c0220.g0001	1.09152	1.00197	Bpev01.c0000.g0028	-1.04201	-1.89559
Bpev01.c0051.g0014	1.74055	1.4213	Bpev01.c2226.g0001	-4.39169	-1.85132
Bpev01.c0051.g0012	2.68619	3.48048	Bpev01.c0867.g0009	-4.0983	-2.89395
Bpev01.c1084.g0002	9.51873	7.31978	Bpev01.c0597.g0016	-2.91064	-1.3571
Bpev01.c4580.g0002	1.97643	2.19986	Bpev01.c0101.g0038	-4.26617	-1.69287
Bpev01.c0427.g0030	3.66649	3.0153	Bpev01.c1963.g0001	-1.86001	-2.31496
Bpev01.c0051.g0018	1.86145	1.89008	Bpev01.c0597.g0017	-1.52151	-1.92557
Bpev01.c0949.g0009	2.95897	2.93684	Bpev01.c0427.g0012	-2.11036	-2.04919
Bpev01.c2409.g0002	1.4654	1.48728	Bpev01.c0042.g0041	-3.01796	-3.24348
Bpev01.c0949.g0006	2.3696	2.51077	Bpev01.c0161.g0038	-5.2401	-4.86615
Bpev01.c0579.g0009	2.10618	1.90714	Bpev01.c0042.g0040	-1.7802	-2.4037
Bpev01.c1211.g0013	1.37984	1.63411	Bpev01.c0427.g0013	-3.01357	-3.00153
Bpev01.c2776.g0001	2.6998	2.85863	Bpev01.c0427.g0018	-4.15049	-2.39144
Bpev01.c1211.g0010	1.57431	2.07119	Bpev01.c0161.g0032	-2.39251	-2.61017
Bpev01.c0949.g0013	1.1507	1.76931	Bpev01.c0427.g0019	-2.62791	-3.439
Bpev01.c0775.g0001	1.02208	2.6201	Bpev01.c0436.g0008	-2.95958	-2.72244
Bpev01.c1101.g0007	3.62026	5.12516	Bpev01.c0051.g0021	-2.75259	-3.07025
Bpev01.c0089.g0077	3.01054	5.67342	Bpev01.c0161.g0009	-3.4402	-2.49144
Bpev01.c0089.g0076	8.41638	6.71272	Bpev01.c1143.g0002	-1.44704	-1.39136
Bpev01.c0089.g0079	1.09838	1.15283	Bpev01.c0047.g0018	-1.03813	-1.04703
Bpev01.c2080.g0001	1.27802	2.01699	Bpev01.c0089.g0043	-2.30548	-1.06958
Bpev01.c1120.g0013	1.29302	1.80446	Bpev01.c0867.g0021	-1.34836	-1.95079
Bpev01.c0089.g0080	1.83369	1.07794	Bpev01.c1959.g0004	-2.44274	-1.48202
Bpev01.c0089.g0086	2.14753	3.50979	Bpev01.c0089.g0048	-1.59528	-1.12758
Bpev01.c0963.g0008	1.89394	1.85351	Bpev01.c0089.g0047	-3.77714	-3.07419
Bpev01.c3273.g0001	3.61767	4.72368	Bpev01.c2505.g0002	-3.00331	-6.3343
Bpev01.c1968.g0003	3.36651	2.74262	Bpev01.c0000.g0014	-1.52562	-1.42656
Bpev01.c0963.g0018	2.51555	1.87452	Bpev01.c0042.g0072	-3.65808	-1.49814
Bpev01.c2208.g0001	2.13509	1.66942	Bpev01.c0000.g0018	-5.03899	-3.80082
Bpev01.c0995.g0001	2.76894	1.20365	Bpev01.c0597.g0008	-1.38478	-1.05518
Bpev01.c0995.g0007	1.19099	1.89591	Bpev01.c1912.g0004	-3.64649	-9.78468
Bpev01.c1047.g0001	6.41676	2.82597	Bpev01.c0161.g0005	-1.48067	-1.23425
Bpev01.c1152.g0018	1.40527	3.81136	Bpev01.c0101.g0044	-3.45431	-2.82866
Bpev01.c0834.g0012	3.96495	3.50953	Bpev01.c0427.g0027	-2.89982	-2.26994
Bpev01.c0359.g0001	1.95851	3.11762	Bpev01.c1084.g0005	-2.55065	-3.43551
Bpev01.c0555.g0007	4.2842	6.21477	Bpev01.c0047.g0001	-1.64803	-3.08486
Bpev01.c0555.g0002	1.42503	1.50396	Bpev01.c0101.g0053	-2.17044	-1.33706
Bpev01.c0917.g0003	3.30207	3.02132	Bpev01.c0101.g0054	-2.43518	-1.55338
Bpev01.c1152.g0009	1.00959	1.8355	Bpev01.c0161.g0017	-1.73136	-1.9973
Bpev01.c0579.g0028	1.48821	1.28993	Bpev01.c0089.g0050	-3.88213	-4.16685
Bpev01.c1235.g0002	4.38896	3.47072	Bpev01.c0089.g0055	-3.32985	-2.56268
Bpev01.c0469.g0001	8.83538	9.59281	Bpev01.c0550.g0005	-1.56428	-1.54053
Bpev01.c0555.g0018	3.30157	2.90627	Bpev01.c0381.g0013	-2.12083	-3.97059
Bpev01.c0088.g0106	3.78445	3.16264	Bpev01.c0000.g0003	-3.70569	-2.8127
Bpev01.c0469.g0005	4.41786	4.04509	Bpev01.c0042.g0060	-1.23959	-1.11752
Bpev01.c0579.g0020	3.69164	2.56712	Bpev01.c0000.g0006	-6.75229	-5.54491
Bpev01.c0469.g0008	1.29254	3.24907	Bpev01.c0161.g0013	-1.97158	-1.20053
Bpev01.c0088.g0104	1.58022	1.27613	Bpev01.c0042.g0065	-1.22232	-2.58258
Bpev01.c0496.g0017	3.16212	1.148	Bpev01.c1194.g0001	-1.97112	-1.67765
Bpev01.c2382.g0002	8.26415	6.73314	Bpev01.c0427.g0034	-7.19068	-6.68113
Bpev01.c1431.g0003	3.13254	2.9398	Bpev01.c0220.g0003	-1.01646	-1.0213
Bpev01.c0496.g0013	4.8266	2.79636	Bpev01.c0042.g0069	-1.5717	-2.01275
Bpev01.c0858.g0003	3.16132	1.86838	Bpev01.c1194.g0004	-1.77281	-6.597
Bpev01.c0579.g0016	4.41061	2.74229	Bpev01.c1194.g0003	-1.99571	-2.29817
Bpev01.c0579.g0017	4.98826	2.04178	Bpev01.c0880.g0001	-3.39661	-3.67418
Bpev01.c0995.g0013	2.72127	1.9917	Bpev01.c0579.g0004	-1.85401	-1.67413
Bpev01.c0995.g0012	1.80894	1.25381	Bpev01.c0579.g0006	-4.76834	-5.61997
Bpev01.c1152.g0021	1.47601	1.34681	Bpev01.c0579.g0007	-3.23566	-5.3871
Bpev01.c0555.g0025	2.92917	2.40009	Bpev01.c0579.g0008	-6.81147	-7.33042
Bpev01.c1600.g0003	1.37586	1.23512	Bpev01.c0949.g0004	-1.70577	-1.38439
Bpev01.c0088.g0110	4.57063	5.60084	Bpev01.c0684.g0005	-3.04602	-2.13589
Bpev01.c0665.g0018	6.59073	1.01432	Bpev01.c1211.g0019	-3.19322	-1.88318
Bpev01.c1710.g0001	2.25146	1.0017	Bpev01.c2235.g0001	-1.77185	-1.32138
Bpev01.c1345.g0003	6.23723	7.19853	Bpev01.c0775.g0004	-3.29594	-1.27779
Bpev01.c0509.g0001	1.30982	1.23854	Bpev01.c1101.g0008	-1.7384	-1.47447
Bpev01.c0523.g0019	4.57097	1.33283	Bpev01.c1101.g0006	-5.14981	-5.52666
Bpev01.c0243.g0035	2.07356	2.03105	Bpev01.c2080.g0004	-3.70857	-2.64386
Bpev01.c0523.g0015	7.77566	9.05374	Bpev01.c0496.g0003	-3.79331	-2.9911
Bpev01.c1267.g0011	2.78211	3.75938	Bpev01.c0949.g0003	-1.2167	-1.71567
Bpev01.c0139.g0004	1.13647	2.09253	Bpev01.c1120.g0010	-2.93876	-1.39231
Bpev01.c2648.g0002	3.2153	1.36274	Bpev01.c0496.g0009	-2.91281	-4.79125
Bpev01.c1547.g0001	1.95058	2.27863	Bpev01.c0794.g0015	-1.95788	-1.93061
Bpev01.c1378.g0017	2.61685	1.36923	Bpev01.c0794.g0013	-1.24264	-2.72352
Bpev01.c0522.g0051	1.61097	1.55709	Bpev01.c0963.g0001	-1.32988	-1.87865
Bpev01.c1378.g0018	1.23815	1.34234	Bpev01.c0794.g0014	-3.79033	-4.73166
Bpev01.c1657.g0007	1.127	1.00039	Bpev01.c0023.g0043	-4.70648	-3.32834
Bpev01.c1281.g0011	2.02535	2.04745	Bpev01.c0963.g0006	-1.60855	-1.30063
Bpev01.c2849.g0002	1.14361	1.31278	Bpev01.c0023.g0040	-2.19801	-1.47405
Bpev01.c1657.g0004	6.60036	1.94911	Bpev01.c1106.g0003	-1.88033	-1.95943
Bpev01.c0243.g0026	1.1841	1.28549	Bpev01.c2318.g0001	-2.23356	-2.59321
Bpev01.c0413.g0001	3.47246	2.39652	Bpev01.c0089.g0095	-4.83562	-5.16823
Bpev01.c0509.g0006	2.62496	2.66816	Bpev01.c0089.g0094	-2.54708	-1.6555
Bpev01.c0509.g0007	1.43907	1.10823	Bpev01.c0089.g0093	-6.89584	-5.38445
Bpev01.c0509.g0008	1.67847	1.33129	Bpev01.c1047.g0013	-4.60421	-4.25648
Bpev01.c0522.g0052	3.47968	2.78323	Bpev01.c1968.g0005	-4.47447	-3.18428
Bpev01.c0180.g0001	6.74349	6.59536	Bpev01.c1968.g0006	-5.84692	-2.05345
Bpev01.c0523.g0001	1.67649	1.86509	Bpev01.c2624.g0004	-2.58963	-1.9141
Bpev01.c0354.g0015	1.21597	1.47608	Bpev01.c2624.g0003	-1.59385	-1.16167
Bpev01.c1605.g0001	1.97756	4.12258	Bpev01.c1125.g0001	-1.26657	-1.78594
Bpev01.c0413.g0005	1.9776	1.94977	Bpev01.c0995.g0004	-2.10082	-1.64952
Bpev01.c1605.g0002	1.42361	3.63187	Bpev01.c1047.g0004	-6.09115	-4.81895
Bpev01.c0464.g0027	1.52883	2.44149	Bpev01.c0386.g0005	-2.78856	-4.07455
Bpev01.c0464.g0029	4.10039	2.66442	Bpev01.c1152.g0014	-2.67049	-1.84803
Bpev01.c0464.g0022	2.54239	2.19615	Bpev01.c1047.g0003	-4.83383	-2.31013
Bpev01.c1560.g0012	6.10656	4.20504	Bpev01.c1600.g0013	-1.36425	-1.21878
Bpev01.c1560.g0013	7.14105	6.74399	Bpev01.c1968.g0011	-3.99362	-2.59191
Bpev01.c0138.g0006	1.67722	1.88695	Bpev01.c0968.g0002	-4.51188	-2.21274
Bpev01.c0802.g0002	1.34227	1.35723	Bpev01.c0555.g0001	-6.07387	-6.28013
Bpev01.c2195.g0002	3.75059	2.73956	Bpev01.c1152.g0001	-1.15447	-1.3025
Bpev01.c2195.g0001	4.52559	3.61588	Bpev01.c0386.g0012	-4.55419	-3.45618
Bpev01.c0138.g0002	2.29467	1.11771	Bpev01.c1152.g0007	-3.89514	-2.0668
Bpev01.c0802.g0001	2.44327	2.90003	Bpev01.c0386.g0011	-1.72947	-2.00026
Bpev01.c0802.g0006	4.55227	4.04588	Bpev01.c0834.g0021	-1.02253	-2.01418
Bpev01.c0574.g0048	3.81842	3.33178	Bpev01.c0579.g0026	-7.89554	-5.9473
Bpev01.c0802.g0004	1.3866	2.74169	Bpev01.c0469.g0002	-1.65747	-2.83922
Bpev01.c0633.g0019	1.49116	1.3843	Bpev01.c0944.g0009	-2.22806	-4.44317
Bpev01.c0802.g0005	3.51359	1.72406	Bpev01.c0555.g0012	-6.68342	-5.98217
Bpev01.c1560.g0016	3.04114	3.48618	Bpev01.c0469.g0009	-2.27008	-2.20006
Bpev01.c1268.g0002	2.14021	1.62328	Bpev01.c0579.g0024	-3.48664	-2.43803
Bpev01.c0464.g0033	4.34631	5.23671	Bpev01.c1593.g0003	-1.70728	-2.97247
Bpev01.c0802.g0010	5.83843	6.21121	Bpev01.c0249.g0002	-3.38919	-4.19903
Bpev01.c0243.g0048	2.50851	2.50686	Bpev01.c0665.g0001	-1.73723	-2.20921
Bpev01.c1267.g0003	1.04753	1.64154	Bpev01.c0555.g0028	-8.29863	-6.44374
Bpev01.c0574.g0032	2.77135	3.90291	Bpev01.c0469.g0013	-3.27122	-8.08047
Bpev01.c1157.g0006	2.52121	3.2561	Bpev01.c0469.g0012	-2.80186	-5.37629
Bpev01.c1099.g0009	1.33527	1.55776	Bpev01.c0858.g0002	-2.64027	-3.02178
Bpev01.c0523.g0021	2.92336	2.37211	Bpev01.c0555.g0029	-4.28127	-3.43165
Bpev01.c1598.g0004	3.89877	2.71399	Bpev01.c0088.g0117	-2.4062	-2.30773
Bpev01.c0074.g0004	2.84835	2.99404	Bpev01.c0748.g0006	-1.16056	-1.25458
Bpev01.c0574.g0028	2.45379	2.23751	Bpev01.c0469.g0016	-2.45492	-1.35815
Bpev01.c1061.g0011	2.6554	1.9845	Bpev01.c0496.g0021	-1.69564	-1.51358
Bpev01.c0134.g0027	5.87656	5.24688	Bpev01.c0555.g0026	-5.99304	-5.56987
Bpev01.c0522.g0009	2.16989	1.35389	Bpev01.c0000.g0083	-9.38129	-7.62678
Bpev01.c1061.g0010	2.21056	2.33303	Bpev01.c0088.g0113	-1.31085	-1.33865
Bpev01.c2203.g0004	1.80325	1.5759	Bpev01.c1762.g0002	-1.61304	-2.42774
Bpev01.c1560.g0001	1.72098	1.40175	Bpev01.c0000.g0089	-1.28493	-1.70846
Bpev01.c0464.g0013	2.36155	2.7097	Bpev01.c0748.g0001	-1.91141	-1.68638
Bpev01.c1560.g0003	4.84687	2.76433	Bpev01.c0000.g0086	-3.39445	-3.28705
Bpev01.c0115.g0083	6.36271	4.11458	Bpev01.c0579.g0013	-5.15911	-6.82047
Bpev01.c0115.g0082	1.40335	1.94885	Bpev01.c0665.g0011	-1.89206	-1.97848
Bpev01.c0574.g0014	1.76732	1.28421	Bpev01.c0665.g0010	-2.76924	-2.43135
Bpev01.c0574.g0017	1.75012	1.58067	Bpev01.c0799.g0002	-3.27342	-2.00409
Bpev01.c0794.g0004	1.23262	1.17589	Bpev01.c0665.g0014	-5.5392	-5.93022
Bpev01.c0522.g0014	1.86774	1.7854	Bpev01.c0665.g0013	-5.94338	-6.16569
Bpev01.c0801.g0008	1.5403	1.26131	Bpev01.c0528.g0002	-3.83787	-3.7183
Bpev01.c0134.g0016	1.19931	1.482	Bpev01.c0799.g0004	-1.65059	-1.68921
Bpev01.c1560.g0005	1.11485	1.08923	Bpev01.c1600.g0007	-2.5994	-1.49498
Bpev01.c1670.g0007	1.17047	1.29001	Bpev01.c1600.g0006	-3.5759	-2.63506
Bpev01.c0353.g0029	4.75647	3.85451	Bpev01.c1378.g0006	-2.00861	-2.96028
Bpev01.c1327.g0003	1.46732	1.67224	Bpev01.c0522.g0040	-3.62281	-2.19944
Bpev01.c0023.g0002	7.93907	4.43173	Bpev01.c1931.g0001	-3.64735	-3.23714
Bpev01.c0184.g0003	1.00071	1.34221	Bpev01.c1378.g0009	-1.92299	-1.44953
Bpev01.c1281.g0004	1.37689	1.36737	Bpev01.c1345.g0004	-5.55774	-5.6588
Bpev01.c0115.g0092	1.82058	1.62691	Bpev01.c1931.g0003	-1.60966	-1.98267
Bpev01.c0574.g0002	2.125	1.14283	Bpev01.c1345.g0001	-3.17818	-2.3492
Bpev01.c0574.g0007	4.9456	3.78191	Bpev01.c0243.g0036	-1.38953	-1.88872
Bpev01.c0024.g0013	1.28254	1.34961	Bpev01.c0522.g0047	-2.14828	-1.91425
Bpev01.c1281.g0003	2.03907	2.21011	Bpev01.c0522.g0046	-1.6384	-1.87725
Bpev01.c0134.g0007	2.55882	2.1682	Bpev01.c0139.g0001	-1.05155	-1.73748
Bpev01.c0243.g0019	1.00905	4.24241	Bpev01.c0523.g0012	-4.14336	-4.69086
Bpev01.c1877.g0004	1.93599	1.81656	Bpev01.c0523.g0011	-1.33156	-1.65227
Bpev01.c0129.g0107	2.24351	3.12038	Bpev01.c0523.g0013	-3.9509	-4.45455
Bpev01.c0294.g0014	6.7931	6.42572	Bpev01.c2272.g0003	-2.1792	-3.77837
Bpev01.c0294.g0013	1.8723	1.74988	Bpev01.c2272.g0004	-3.09793	-4.17289
Bpev01.c0949.g0018	1.48642	2.48192	Bpev01.c0307.g0004	-8.99718	-6.13425
Bpev01.c0024.g0001	2.60245	3.2672	Bpev01.c1378.g0019	-1.17642	-2.39418
Bpev01.c0074.g0014	2.84355	2.93535	Bpev01.c1657.g0008	-1.05148	-1.72839
Bpev01.c0024.g0003	3.80805	1.88571	Bpev01.c1547.g0004	-2.80317	-2.70093
Bpev01.c0024.g0002	2.03883	2.44749	Bpev01.c0509.g0011	-4.27263	-4.04805
Bpev01.c0074.g0017	1.46517	2.01976	Bpev01.c1657.g0006	-1.56901	-1.28704
Bpev01.c1061.g0002	2.90725	4.31423	Bpev01.c0243.g0022	-2.4802	-1.72082
Bpev01.c0353.g0001	2.28001	1.85298	Bpev01.c0243.g0020	-1.39948	-1.88734
Bpev01.c0295.g0002	5.20724	1.41839	Bpev01.c0509.g0004	-1.77266	-1.51767
Bpev01.c0294.g0018	4.83437	3.32045	Bpev01.c0243.g0025	-1.79214	-1.98416
Bpev01.c1378.g0031	1.16998	1.38019	Bpev01.c0413.g0003	-5.38071	-7.85617
Bpev01.c1936.g0008	3.33663	1.88274	Bpev01.c0413.g0002	-5.23098	-9.04762
Bpev01.c0624.g0003	1.21843	1.24506	Bpev01.c1176.g0002	-3.07907	-2.20645
Bpev01.c0037.g0034	1.57485	1.87328	Bpev01.c0243.g0023	-1.06024	-1.09658
Bpev01.c0037.g0035	1.87899	2.05015	Bpev01.c0523.g0005	-4.91944	-4.23486
Bpev01.c1876.g0005	5.87047	7.3257	Bpev01.c0354.g0013	-1.0091	-1.05605
Bpev01.c0742.g0001	2.06412	1.79115	Bpev01.c0138.g0004	-1.40101	-2.02636
Bpev01.c0629.g0025	2.93257	2.75784	Bpev01.c0353.g0030	-1.21074	-1.22929
Bpev01.c0037.g0039	2.15409	2.43944	Bpev01.c0243.g0054	-2.79642	-3.30456
Bpev01.c0024.g0035	2.26881	1.72558	Bpev01.c0522.g0022	-1.69428	-1.94386
Bpev01.c0629.g0017	2.21843	2.97344	Bpev01.c0522.g0021	-3.1857	-2.49072
Bpev01.c0281.g0004	1.12248	1.03684	Bpev01.c0522.g0020	-4.37016	-6.13562
Bpev01.c0294.g0009	3.11776	5.38874	Bpev01.c0574.g0043	-3.1359	-3.0934
Bpev01.c0189.g0003	4.80989	2.21181	Bpev01.c0522.g0029	-4.8688	-4.76922
Bpev01.c0032.g0012	4.70202	2.86291	Bpev01.c0522.g0028	-6.67113	-4.90884
Bpev01.c0032.g0010	2.38587	3.86543	Bpev01.c1099.g0001	-4.27319	-3.76652
Bpev01.c0624.g0014	1.81232	1.16213	Bpev01.c1099.g0002	-1.0113	-2.53218
Bpev01.c0624.g0015	1.69219	1.29511	Bpev01.c0243.g0040	-1.7785	-1.86312
Bpev01.c1335.g0017	1.28624	1.3309	Bpev01.c1267.g0006	-3.47163	-3.24527
Bpev01.c0565.g0028	1.98047	2.14379	Bpev01.c2369.g0001	-3.22065	-2.70889
Bpev01.c0189.g0010	1.04481	1.3334	Bpev01.c1267.g0004	-1.9188	-1.44908
Bpev01.c0565.g0024	1.33772	1.03322	Bpev01.c0574.g0030	-3.66206	-3.36935
Bpev01.c0024.g0022	1.01388	1.38177	Bpev01.c0522.g0033	-1.96914	-1.34505
Bpev01.c0560.g0004	3.21735	1.70244	Bpev01.c0243.g0049	-5.28565	-2.9158
Bpev01.c0565.g0021	1.21794	1.11062	Bpev01.c0522.g0030	-3.80358	-4.42866
Bpev01.c0281.g0012	1.34012	1.40123	Bpev01.c1099.g0003	-3.39109	-3.1204
Bpev01.c0281.g0013	3.1333	2.73225	Bpev01.c1391.g0001	-1.61302	-1.61153
Bpev01.c0037.g0014	4.2473	2.83177	Bpev01.c0464.g0001	-4.99115	-4.53932
Bpev01.c0037.g0013	4.94506	3.95653	Bpev01.c0023.g0025	-2.38756	-2.30499
Bpev01.c1335.g0022	1.18722	1.11588	Bpev01.c0023.g0024	-2.62276	-3.96512
Bpev01.c0962.g0020	2.37886	3.65867	Bpev01.c0464.g0003	-1.89148	-2.18097
Bpev01.c0565.g0012	8.22086	8.26564	Bpev01.c1391.g0006	-1.76184	-1.89485
Bpev01.c0022.g0193	1.35785	1.90497	Bpev01.c0464.g0008	-1.21158	-1.27607
Bpev01.c1922.g0002	7.6934	5.50375	Bpev01.c0801.g0009	-2.45182	-2.25469
Bpev01.c0037.g0027	2.78646	2.95519	Bpev01.c0574.g0029	-2.84889	-2.28071
Bpev01.c0037.g0029	1.56696	1.23529	Bpev01.c0115.g0079	-1.66743	-1.63841
Bpev01.c0565.g0005	1.11507	2.27963	Bpev01.c0115.g0074	-1.98097	-1.82707
Bpev01.c0051.g0173	4.35405	3.60775	Bpev01.c1391.g0008	-1.18391	-1.62899
Bpev01.c0629.g0010	3.74418	1.20575	Bpev01.c0353.g0015	-4.54313	-3.53261
Bpev01.c0024.g0041	1.66471	1.29909	Bpev01.c1670.g0003	-2.82411	-2.46772
Bpev01.c0629.g0009	1.32009	1.83204	Bpev01.c0464.g0011	-2.80483	-2.40187
Bpev01.c1550.g0006	2.3988	2.20235	Bpev01.c0023.g0034	-1.78497	-2.29015
Bpev01.c0029.g0018	2.18419	1.74369	Bpev01.c0574.g0011	-4.63844	-3.65281
Bpev01.c0029.g0014	2.69146	2.32963	Bpev01.c0115.g0080	-2.81958	-1.71247
Bpev01.c0189.g0040	1.10115	1.19665	Bpev01.c1391.g0010	-2.43276	-1.3697
Bpev01.c0029.g0010	4.07755	6.11683	Bpev01.c0522.g0015	-7.46513	-3.57033
Bpev01.c0115.g0113	1.21733	1.33892	Bpev01.c0134.g0014	-1.95258	-2.08242
Bpev01.c0945.g0004	2.75673	3.31555	Bpev01.c0134.g0012	-3.29896	-2.66997
Bpev01.c0115.g0117	3.64244	1.33639	Bpev01.c0794.g0006	-8.03189	-6.85587
Bpev01.c1051.g0010	1.67689	3.9574	Bpev01.c0134.g0011	-1.68495	-1.32975
Bpev01.c0029.g0008	1.08039	1.22581	Bpev01.c0522.g0012	-4.70032	-4.0189
Bpev01.c0029.g0009	5.65849	7.38737	Bpev01.c1437.g0003	-3.09269	-2.67452
Bpev01.c1051.g0009	2.42063	3.16891	Bpev01.c0522.g0011	-1.1596	-1.11399
Bpev01.c1051.g0007	3.78975	5.63298	Bpev01.c0134.g0018	-7.04735	-7.62886
Bpev01.c2075.g0006	1.2043	1.64876	Bpev01.c1437.g0004	-2.89273	-2.99344
Bpev01.c0051.g0190	1.13353	1.14838	Bpev01.c0115.g0086	-3.64701	-2.80651
Bpev01.c0051.g0191	1.76	2.2321	Bpev01.c0353.g0024	-5.18825	-2.88087
Bpev01.c1051.g0006	2.84444	4.65225	Bpev01.c0023.g0032	-3.59467	-4.10322
Bpev01.c0340.g0036	1.53112	1.47883	Bpev01.c0142.g0100	-5.12003	-3.1688
Bpev01.c1153.g0001	7.68617	4.32734	Bpev01.c0464.g0010	-4.01406	-1.70649
Bpev01.c0029.g0038	1.06665	3.58926	Bpev01.c0134.g0019	-4.7594	-4.41613
Bpev01.c1871.g0006	2.62667	2.89124	Bpev01.c0794.g0008	-3.55485	-3.39846
Bpev01.c0029.g0035	3.79832	4.53516	Bpev01.c0353.g0028	-2.03808	-1.86612
Bpev01.c0806.g0008	2.18541	1.49212	Bpev01.c0522.g0018	-5.51694	-5.80733
Bpev01.c0281.g0023	2.32442	2.37057	Bpev01.c0632.g0010	-3.29896	-2.40094
Bpev01.c0281.g0028	4.4766	3.95061	Bpev01.c1327.g0004	-1.19614	-2.06164
Bpev01.c0281.g0025	2.13708	4.59318	Bpev01.c1378.g0027	-3.07133	-2.93765
Bpev01.c0527.g0004	1.16978	1.12749	Bpev01.c1378.g0025	-2.26691	-2.12149
Bpev01.c0527.g0002	1.08102	1.50873	Bpev01.c0115.g0094	-1.95288	-1.82227
Bpev01.c0780.g0008	2.69335	3.26331	Bpev01.c0115.g0093	-1.12698	-1.31829
Bpev01.c0886.g0001	1.8406	3.16899	Bpev01.c0574.g0005	-2.71773	-1.74342
Bpev01.c1930.g0002	8.1427	7.67907	Bpev01.c0115.g0090	-1.80796	-1.64926
Bpev01.c2574.g0001	8.55597	8.30538	Bpev01.c0632.g0009	-2.45017	-1.33374
Bpev01.c0340.g0028	6.61829	2.96573	Bpev01.c1171.g0017	-7.28653	-6.74882
Bpev01.c0806.g0001	7.16968	5.01854	Bpev01.c0024.g0010	-2.15806	-2.08167
Bpev01.c0340.g0022	6.78674	8.78304	Bpev01.c1171.g0015	-3.79326	-2.73237
Bpev01.c0340.g0024	5.27295	6.49449	Bpev01.c0243.g0013	-3.01748	-2.96743
Bpev01.c0308.g0001	2.6601	3.64008	Bpev01.c0115.g0099	-2.39643	-1.77633
Bpev01.c0027.g0161	3.93632	8.38289	Bpev01.c1877.g0001	-2.96961	-3.47638
Bpev01.c0050.g0110	7.07317	1.17991	Bpev01.c0129.g0100	-3.28117	-2.74419
Bpev01.c1093.g0003	1.13424	1.23956	Bpev01.c0243.g0016	-4.478	-4.49594
Bpev01.c1085.g0028	11.0022	7.30751	Bpev01.c0243.g0017	-1.69341	-1.39025
Bpev01.c0038.g0087	2.16532	2.01748	Bpev01.c0412.g0006	-2.57575	-3.05391
Bpev01.c1093.g0005	4.57993	2.86693	Bpev01.c1378.g0020	-2.21082	-2.31242
Bpev01.c0815.g0017	3.97811	3.70796	Bpev01.c0129.g0105	-1.47428	-1.25865
Bpev01.c1423.g0006	2.52978	1.22037	Bpev01.c0023.g0019	-2.02395	-1.21898
Bpev01.c2016.g0004	1.59195	2.59803	Bpev01.c1936.g0015	-4.53082	-2.9819
Bpev01.c0661.g0014	5.56816	4.7905	Bpev01.c1936.g0016	-1.5668	-2.72432
Bpev01.c0038.g0083	2.18554	3.21524	Bpev01.c0294.g0012	-2.42001	-1.04769
Bpev01.c1085.g0027	11.1298	7.37072	Bpev01.c1378.g0033	-3.36572	-3.89679
Bpev01.c0536.g0018	1.91169	2.08927	Bpev01.c0024.g0008	-1.49184	-2.20419
Bpev01.c0210.g0036	2.21862	2.8697	Bpev01.c0023.g0014	-1.01788	-4.91526
Bpev01.c1372.g0004	1.94615	1.8575	Bpev01.c0023.g0013	-2.74792	-3.10143
Bpev01.c1093.g0014	3.64357	4.8626	Bpev01.c1378.g0036	-4.86432	-1.27157
Bpev01.c0038.g0078	1.41901	1.18434	Bpev01.c0074.g0011	-3.91212	-4.10537
Bpev01.c0815.g0009	2.20361	1.82997	Bpev01.c1061.g0005	-2.62802	-2.43326
Bpev01.c0038.g0074	1.51425	1.47215	Bpev01.c1061.g0004	-3.33403	-4.73107
Bpev01.c0477.g0036	2.19356	2.55262	Bpev01.c1378.g0030	-3.16825	-1.38626
Bpev01.c0477.g0032	2.16936	3.34058	Bpev01.c0037.g0032	-4.95636	-4.29426
Bpev01.c0038.g0072	1.45866	1.15745	Bpev01.c0051.g0169	-2.12879	-1.94819
Bpev01.c0210.g0045	4.42218	3.61484	Bpev01.c1335.g0009	-4.25875	-4.17314
Bpev01.c0120.g0007	1.54114	1.54675	Bpev01.c1335.g0008	-1.52807	-1.1684
Bpev01.c0210.g0046	1.19269	1.29854	Bpev01.c1335.g0007	-6.37053	-7.40614
Bpev01.c0815.g0010	1.4669	1.45949	Bpev01.c1335.g0006	-2.4197	-2.80615
Bpev01.c1085.g0012	3.5495	4.23112	Bpev01.c1876.g0006	-5.48761	-7.11046
Bpev01.c0051.g0101	1.04832	1.02931	Bpev01.c0029.g0055	-2.53322	-1.94395
Bpev01.c0257.g0018	1.35454	1.12851	Bpev01.c0051.g0162	-4.19081	-2.50504
Bpev01.c2670.g0006	3.02052	4.332	Bpev01.c0024.g0037	-1.9125	-2.76496
Bpev01.c2011.g0004	6.71071	3.23481	Bpev01.c0024.g0034	-4.55165	-3.38572
Bpev01.c2011.g0002	4.97837	2.68319	Bpev01.c0029.g0051	-2.83599	-3.31132
Bpev01.c0215.g0038	1.20253	1.08952	Bpev01.c0024.g0033	-2.90217	-3.61271
Bpev01.c2011.g0003	5.12852	2.1953	Bpev01.c1335.g0002	-4.95048	-4.74452
Bpev01.c0720.g0003	2.10665	1.75006	Bpev01.c0024.g0030	-2.54382	-2.81343
Bpev01.c0720.g0001	2.38716	6.81103	Bpev01.c0189.g0008	-1.81601	-1.64327
Bpev01.c0189.g0066	1.15187	1.56834	Bpev01.c0565.g0030	-5.15259	-2.58567
Bpev01.c0815.g0004	1.55228	1.47191	Bpev01.c0024.g0031	-1.31401	-2.45922
Bpev01.c0940.g0001	1.70799	2.16231	Bpev01.c0560.g0010	-4.94859	-4.36936
Bpev01.c0215.g0036	1.14678	1.50326	Bpev01.c2295.g0007	-2.9173	-3.64293
Bpev01.c1749.g0001	1.61586	4.56875	Bpev01.c0629.g0016	-1.50088	-1.84622
Bpev01.c0215.g0034	5.44855	4.02586	Bpev01.c0037.g0030	-4.82693	-4.86722
Bpev01.c0215.g0033	3.59533	2.6779	Bpev01.c0468.g0010	-1.87347	-2.89498
Bpev01.c0050.g0101	3.05033	1.81645	Bpev01.c0294.g0006	-1.84076	-1.53602
Bpev01.c0050.g0104	4.465	1.06909	Bpev01.c0051.g0158	-2.45122	-2.31075
Bpev01.c0038.g0096	4.53892	3.00215	Bpev01.c0051.g0159	-2.03504	-2.23514
Bpev01.c0257.g0025	1.95738	1.93919	Bpev01.c1335.g0011	-1.03077	-2.03027
Bpev01.c0257.g0020	1.10421	2.04589	Bpev01.c0560.g0007	-3.03818	-3.22004
Bpev01.c1702.g0003	4.29799	3.44105	Bpev01.c0560.g0006	-3.53959	-3.2274
Bpev01.c0050.g0106	2.52111	1.0168	Bpev01.c0565.g0023	-5.73774	-9.60915
Bpev01.c0050.g0108	1.21824	1.63125	Bpev01.c0565.g0020	-1.62961	-1.85933
Bpev01.c0210.g0029	1.181	1.45117	Bpev01.c0024.g0025	-2.07484	-2.4655
Bpev01.c0536.g0007	1.60363	2.19196	Bpev01.c1335.g0013	-3.06131	-2.9549
Bpev01.c0536.g0006	1.8848	1.99759	Bpev01.c0629.g0028	-1.18555	-1.03135
Bpev01.c0210.g0026	5.13944	5.48445	Bpev01.c0281.g0015	-2.73785	-1.31478
Bpev01.c0051.g0126	2.92159	2.85343	Bpev01.c0468.g0001	-4.58026	-3.37865
Bpev01.c0038.g0046	5.26161	3.80054	Bpev01.c0189.g0012	-5.83435	-5.63509
Bpev01.c0441.g0004	3.46258	1.66933	Bpev01.c0189.g0014	-1.6892	-1.90251
Bpev01.c0877.g0001	1.14283	1.43005	Bpev01.c1217.g0007	-1.0113	-3.20298
Bpev01.c0441.g0002	2.54398	2.58239	Bpev01.c0037.g0040	-2.25924	-1.45238
Bpev01.c0215.g0017	1.4899	1.94735	Bpev01.c0565.g0017	-3.00015	-2.38894
Bpev01.c0029.g0092	1.27193	1.00075	Bpev01.c0051.g0185	-1.98519	-2.7294
Bpev01.c0215.g0016	1.2166	1.26603	Bpev01.c0051.g0186	-2.79482	-1.96355
Bpev01.c0215.g0015	2.61755	1.56753	Bpev01.c0962.g0024	-1.04873	-1.10004
Bpev01.c0051.g0129	3.16592	3.27409	Bpev01.c1271.g0001	-1.43972	-1.81073
Bpev01.c2168.g0003	1.35836	1.27501	Bpev01.c0962.g0023	-2.9281	-2.76006
Bpev01.c0051.g0115	1.01009	1.6619	Bpev01.c0051.g0180	-4.30851	-4.30195
Bpev01.c0050.g0163	2.68175	2.53682	Bpev01.c0029.g0070	-1.67324	-1.25035
Bpev01.c0215.g0027	1.02638	1.00589	Bpev01.c0022.g0192	-1.50699	-1.60135
Bpev01.c0051.g0147	1.98551	1.38415	Bpev01.c0066.g0012	-1.16452	-1.06461
Bpev01.c0051.g0148	2.21575	2.13563	Bpev01.c0051.g0179	-2.49464	-1.73892
Bpev01.c0051.g0144	4.16576	4.38554	Bpev01.c0029.g0069	-7.8879	-6.83321
Bpev01.c1085.g0009	1.5653	1.34542	Bpev01.c0051.g0176	-4.33266	-4.60796
Bpev01.c0162.g0011	4.92697	2.82566	Bpev01.c0565.g0009	-2.32199	-1.97556
Bpev01.c0162.g0014	6.1015	5.348	Bpev01.c0051.g0174	-2.72476	-2.818
Bpev01.c0162.g0012	4.82813	5.69268	Bpev01.c0565.g0007	-2.05318	-1.85506
Bpev01.c2227.g0001	2.12939	1.73526	Bpev01.c0629.g0015	-2.62994	-1.89689
Bpev01.c0038.g0062	1.49677	1.59996	Bpev01.c0565.g0004	-1.14871	-2.49472
Bpev01.c0051.g0134	1.88132	2.11775	Bpev01.c1584.g0010	-2.15916	-1.14787
Bpev01.c0038.g0054	1.1492	2.28953	Bpev01.c1550.g0001	-4.13901	-4.68801
Bpev01.c0051.g0133	2.12027	1.77878	Bpev01.c0629.g0014	-3.30126	-3.80596
Bpev01.c0050.g0148	5.20683	3.66863	Bpev01.c1584.g0011	-1.13725	-1.16911
Bpev01.c0038.g0052	2.71313	3.75957	Bpev01.c0029.g0067	-2.92568	-2.88415
Bpev01.c0162.g0007	2.01469	2.52679	Bpev01.c0051.g0171	-3.17824	-1.91601
Bpev01.c0162.g0005	1.73842	1.81155	Bpev01.c0029.g0063	-5.36958	-4.3457
Bpev01.c3433.g0001	2.80747	2.37763	Bpev01.c0029.g0064	-4.77637	-3.43669
Bpev01.c0215.g0008	1.45207	1.71051	Bpev01.c0962.g0032	-8.27219	-5.92429
Bpev01.c0038.g0008	1.11116	1.00766	Bpev01.c1550.g0005	-4.13429	-3.46628
Bpev01.c0657.g0008	2.68063	2.36614	Bpev01.c0022.g0182	-1.03508	-1.26134
Bpev01.c0657.g0009	2.51918	1.95793	Bpev01.c0189.g0043	-1.798	-1.0585
Bpev01.c0657.g0006	2.53268	1.78332	Bpev01.c0115.g0114	-1.38613	-2.48289
Bpev01.c0657.g0004	5.02025	8.88528	Bpev01.c0281.g0043	-2.13286	-2.36664
Bpev01.c0349.g0049	1.16533	1.33491	Bpev01.c0115.g0111	-3.48355	-3.54506
Bpev01.c2262.g0001	9.42483	8.6536	Bpev01.c0340.g0010	-3.12841	-2.69516
Bpev01.c0129.g0004	1.79555	2.59642	Bpev01.c0115.g0119	-2.50766	-1.95651
Bpev01.c2763.g0001	7.28338	7.21046	Bpev01.c0189.g0047	-3.77621	-2.99938
Bpev01.c0129.g0006	1.75564	1.59896	Bpev01.c0281.g0040	-2.48865	-1.97616
Bpev01.c2763.g0002	6.53243	5.30094	Bpev01.c0029.g0007	-4.21769	-4.17656
Bpev01.c0312.g0007	1.66419	2.64237	Bpev01.c0688.g0007	-2.0071	-1.48284
Bpev01.c0312.g0006	2.42507	2.13283	Bpev01.c0688.g0008	-2.37607	-1.34854
Bpev01.c1642.g0001	2.17931	1.73641	Bpev01.c0029.g0004	-5.03215	-4.70675
Bpev01.c0408.g0003	9.27465	6.05805	Bpev01.c0037.g0002	-5.29337	-1.25117
Bpev01.c0344.g0033	3.24086	4.70072	Bpev01.c0051.g0196	-2.92389	-2.40278
Bpev01.c0344.g0032	1.31729	1.17093	Bpev01.c0029.g0002	-2.35825	-2.28236
Bpev01.c2230.g0002	2.57698	2.8358	Bpev01.c0281.g0054	-1.36364	-1.56382
Bpev01.c0129.g0021	1.10213	1.6426	Bpev01.c2075.g0004	-1.65144	-1.48534
Bpev01.c2768.g0003	3.40627	1.25221	Bpev01.c0281.g0058	-3.65128	-2.82491
Bpev01.c2768.g0006	2.66201	2.45893	Bpev01.c0248.g0002	-1.56682	-1.56189
Bpev01.c0129.g0022	2.18646	3.56511	Bpev01.c0281.g0059	-7.60185	-8.229
Bpev01.c0129.g0024	3.5417	4.78324	Bpev01.c0189.g0055	-2.76378	-2.68349
Bpev01.c2484.g0001	1.28639	1.70908	Bpev01.c0189.g0058	-2.07219	-1.85931
Bpev01.c0038.g0019	2.21456	1.24735	Bpev01.c0189.g0059	-9.50427	-6.52424
Bpev01.c0038.g0017	1.99535	2.14049	Bpev01.c0281.g0053	-1.79167	-1.2137
Bpev01.c0038.g0016	1.23767	2.22566	Bpev01.c0027.g0183	-1.98917	-1.04483
Bpev01.c1302.g0003	2.2652	1.4486	Bpev01.c0027.g0178	-3.88234	-3.55527
Bpev01.c0403.g0002	1.24475	1.16338	Bpev01.c1153.g0003	-4.4139	-6.07074
Bpev01.c0129.g0032	2.53021	3.19575	Bpev01.c0806.g0006	-2.40123	-2.03075
Bpev01.c0344.g0018	1.46975	2.59107	Bpev01.c3387.g0001	-3.8814	-3.15673
Bpev01.c0349.g0036	4.31792	2.82323	Bpev01.c0806.g0009	-1.10696	-3.0521
Bpev01.c1302.g0001	1.56992	1.67186	Bpev01.c0281.g0027	-2.00512	-1.40694
Bpev01.c0657.g0014	5.35284	2.77907	Bpev01.c1589.g0001	-1.99846	-1.12718
Bpev01.c0403.g0007	3.09511	3.39124	Bpev01.c1153.g0005	-3.94721	-3.42846
Bpev01.c2827.g0002	10.5878	5.62666	Bpev01.c0189.g0023	-3.64653	-3.18003
Bpev01.c1588.g0006	6.08607	3.59458	Bpev01.c0189.g0025	-2.2722	-1.30115
Bpev01.c0473.g0030	2.20457	3.61732	Bpev01.c1373.g0002	-5.4591	-5.44457
Bpev01.c1588.g0008	1.65193	2.17894	Bpev01.c0027.g0170	-1.78104	-1.61552
Bpev01.c1240.g0006	2.45961	2.95355	Bpev01.c0189.g0028	-1.18442	-1.42398
Bpev01.c1588.g0002	1.94829	1.24572	Bpev01.c0027.g0162	-2.00747	-1.41747
Bpev01.c1240.g0005	2.29098	2.16719	Bpev01.c0340.g0029	-2.18356	-1.97048
Bpev01.c2269.g0001	2.16327	1.52725	Bpev01.c1930.g0003	-2.80932	-1.98334
Bpev01.c0129.g0041	4.26753	1.05557	Bpev01.c0027.g0164	-2.87338	-3.62882
Bpev01.c1240.g0003	1.25397	1.43609	Bpev01.c0029.g0025	-3.13177	-1.62349
Bpev01.c0120.g0059	1.26843	2.07496	Bpev01.c0340.g0026	-2.7332	-2.82266
Bpev01.c0532.g0002	1.19841	1.79148	Bpev01.c0029.g0026	-2.88435	-1.93013
Bpev01.c0285.g0004	11.7026	10.8053	Bpev01.c0189.g0030	-3.9745	-2.89665
Bpev01.c0120.g0044	1.29048	1.00282	Bpev01.c0189.g0031	-2.38145	-2.1583
Bpev01.c0751.g0007	5.34735	7.5711	Bpev01.c0027.g0168	-3.06632	-3.22821
Bpev01.c0129.g0055	2.99289	2.78471	Bpev01.c2135.g0001	-3.88143	-3.71234
Bpev01.c0751.g0009	3.73748	4.43027	Bpev01.c0281.g0035	-2.66668	-2.1707
Bpev01.c0473.g0049	1.03483	1.35814	Bpev01.c0281.g0032	-2.81015	-1.98899
Bpev01.c0473.g0047	2.12335	1.7243	Bpev01.c0281.g0038	-2.24649	-2.53069
Bpev01.c0752.g0021	1.2976	2.04597	Bpev01.c0281.g0039	-3.98978	-2.2519
Bpev01.c0120.g0031	4.67162	4.78295	Bpev01.c0281.g0036	-2.33801	-2.44278
Bpev01.c2106.g0001	3.01813	2.72189	Bpev01.c0281.g0030	-1.50557	-1.27473
Bpev01.c0253.g0010	1.24791	3.49885	Bpev01.c0189.g0038	-3.52956	-4.49219
Bpev01.c0312.g0011	2.13906	2.39479	Bpev01.c1432.g0002	-1.32141	-1.45603
Bpev01.c0349.g0064	1.51439	1.60248	Bpev01.c0210.g0032	-2.51798	-1.10312
Bpev01.c0120.g0039	2.65086	1.88615	Bpev01.c0038.g0089	-4.57377	-7.71772
Bpev01.c0719.g0014	1.40356	1.42261	Bpev01.c0038.g0088	-3.22031	-2.50275
Bpev01.c1089.g0013	2.24027	2.04717	Bpev01.c2675.g0003	-2.60231	-2.30049
Bpev01.c0473.g0013	6.77924	2.81674	Bpev01.c1423.g0004	-2.46056	-1.28434
Bpev01.c1089.g0016	1.20537	1.008	Bpev01.c1423.g0005	-2.56442	-1.79688
Bpev01.c0719.g0019	2.4474	1.03532	Bpev01.c2675.g0002	-2.14104	-1.33137
Bpev01.c0752.g0012	1.13165	1.09474	Bpev01.c2675.g0001	-2.37632	-1.51718
Bpev01.c0752.g0011	1.37297	1.86533	Bpev01.c1372.g0010	-3.19672	-1.97254
Bpev01.c1588.g0012	5.69329	3.72243	Bpev01.c1423.g0003	-3.03506	-1.39397
Bpev01.c1647.g0003	1.33742	1.41687	Bpev01.c1080.g0002	-3.19608	-2.77618
Bpev01.c2326.g0005	1.27975	1.73873	Bpev01.c0210.g0038	-1.88984	-1.93036
Bpev01.c1427.g0006	1.63358	1.59015	Bpev01.c0210.g0039	-1.7271	-2.26402
Bpev01.c0719.g0008	2.53146	2.17043	Bpev01.c0120.g0017	-1.65369	-1.72326
Bpev01.c0939.g0008	2.1417	2.61539	Bpev01.c1080.g0003	-1.4802	-1.78077
Bpev01.c0027.g0152	1.80635	1.82107	Bpev01.c0050.g0124	-1.45669	-1.50316
Bpev01.c0066.g0067	1.30439	1.22484	Bpev01.c0257.g0006	-2.01886	-1.19777
Bpev01.c1116.g0010	3.01954	6.56662	Bpev01.c1085.g0018	-3.53018	-3.22425
Bpev01.c0752.g0008	2.82241	2.47336	Bpev01.c1085.g0019	-4.6639	-10.2218
Bpev01.c0569.g0008	1.88736	2.12015	Bpev01.c0210.g0040	-3.44849	-1.32924
Bpev01.c0569.g0007	2.53754	2.84985	Bpev01.c1093.g0010	-2.32976	-4.52991
Bpev01.c0569.g0005	3.30183	4.32577	Bpev01.c0050.g0128	-1.92287	-1.187
Bpev01.c0569.g0003	1.8483	1.02114	Bpev01.c0815.g0015	-1.02939	-1.08674
Bpev01.c0281.g0087	1.03315	1.17686	Bpev01.c0815.g0014	-1.48293	-1.54218
Bpev01.c0022.g0124	2.36019	1.84463	Bpev01.c0120.g0008	-2.15368	-1.81172
Bpev01.c0027.g0140	3.35768	2.50589	Bpev01.c2396.g0002	-6.52049	-6.49508
Bpev01.c1775.g0001	2.31857	2.43057	Bpev01.c2396.g0003	-4.51829	-1.38678
Bpev01.c3067.g0001	4.17852	3.6206	Bpev01.c0189.g0060	-3.16815	-2.27939
Bpev01.c0281.g0096	1.55365	1.48984	Bpev01.c0189.g0061	-6.86019	-4.9632
Bpev01.c0473.g0003	4.24777	4.27225	Bpev01.c1239.g0012	-3.42195	-3.84548
Bpev01.c0027.g0132	1.45347	1.72949	Bpev01.c0189.g0065	-7.21081	-5.75808
Bpev01.c0848.g0038	1.32306	1.20594	Bpev01.c0940.g0009	-2.92015	-2.91262
Bpev01.c0843.g0014	1.9587	2.36702	Bpev01.c0720.g0004	-5.50782	-4.6818
Bpev01.c0564.g0001	1.51662	1.86649	Bpev01.c0215.g0032	-2.66225	-3.42028
Bpev01.c0843.g0013	3.52703	3.39524	Bpev01.c0051.g0109	-7.02226	-7.90962
Bpev01.c0027.g0139	2.46795	1.49149	Bpev01.c0720.g0006	-5.38983	-4.751
Bpev01.c0843.g0012	5.65239	6.2273	Bpev01.c0189.g0068	-2.36625	-3.35514
Bpev01.c1776.g0002	6.25057	6.70111	Bpev01.c0215.g0030	-3.51784	-2.47029
Bpev01.c0564.g0006	2.76382	2.37117	Bpev01.c0720.g0005	-2.67221	-1.33956
Bpev01.c1052.g0004	8.67634	6.14992	Bpev01.c1749.g0003	-1.47128	-1.42803
Bpev01.c1052.g0005	5.98229	5.79084	Bpev01.c0051.g0107	-6.17884	-5.81882
Bpev01.c1052.g0003	7.83707	5.08262	Bpev01.c0051.g0105	-1.13761	-1.27614
Bpev01.c0784.g0010	1.00421	1.38775	Bpev01.c0210.g0015	-1.2875	-1.39279
Bpev01.c0472.g0008	1.06176	1.42367	Bpev01.c0051.g0106	-3.27303	-5.44147
Bpev01.c0281.g0064	5.50365	2.34486	Bpev01.c0189.g0072	-2.99228	-2.29509
Bpev01.c0022.g0111	1.56009	1.69957	Bpev01.c0050.g0103	-2.75729	-2.03767
Bpev01.c1110.g0001	1.11507	3.49384	Bpev01.c0038.g0097	-5.52851	-3.90097
Bpev01.c0848.g0024	1.84603	1.46715	Bpev01.c0189.g0076	-1.83734	-1.34948
Bpev01.c0022.g0104	1.68303	1.91152	Bpev01.c1019.g0003	-1.00708	-1.01945
Bpev01.c0022.g0106	2.86244	2.68402	Bpev01.c1019.g0005	-1.19638	-1.32473
Bpev01.c1111.g0005	4.62192	5.83425	Bpev01.c0038.g0048	-1.66927	-1.0332
Bpev01.c0022.g0105	1.16912	1.95296	Bpev01.c0050.g0156	-2.89494	-3.38686
Bpev01.c0848.g0023	5.12637	5.54332	Bpev01.c0038.g0045	-2.75885	-2.66735
Bpev01.c0027.g0125	6.7166	6.02437	Bpev01.c0050.g0157	-2.08687	-1.6759
Bpev01.c0027.g0126	2.58019	3.08861	Bpev01.c1643.g0006	-2.92088	-3.10774
Bpev01.c0027.g0127	2.26632	2.5022	Bpev01.c0050.g0159	-3.70308	-3.1951
Bpev01.c0784.g0002	1.78516	2.87692	Bpev01.c0051.g0120	-1.29299	-2.47424
Bpev01.c0848.g0018	3.15726	2.43602	Bpev01.c0029.g0098	-2.79589	-2.64083
Bpev01.c0564.g0029	1.64966	1.67171	Bpev01.c0441.g0008	-2.53514	-1.627
Bpev01.c1115.g0003	2.19292	2.62057	Bpev01.c0038.g0049	-3.0485	-2.72993
Bpev01.c1115.g0004	1.08804	1.25287	Bpev01.c1203.g0001	-1.36319	-1.06516
Bpev01.c1115.g0005	2.09193	1.40251	Bpev01.c2510.g0005	-3.28291	-4.49647
Bpev01.c1115.g0007	3.33988	2.75743	Bpev01.c3221.g0001	-2.39489	-3.74559
Bpev01.c2858.g0003	1.37153	2.65358	Bpev01.c0051.g0127	-3.14627	-2.63577
Bpev01.c0564.g0023	1.15848	2.24617	Bpev01.c2510.g0002	-3.22491	-1.21642
Bpev01.c0564.g0028	1.4866	1.0385	Bpev01.c0038.g0033	-3.26543	-2.32017
Bpev01.c1331.g0002	3.93557	3.78198	Bpev01.c0038.g0032	-2.65698	-2.80618
Bpev01.c0404.g0002	1.04118	1.24369	Bpev01.c0029.g0087	-4.14642	-5.32257
Bpev01.c0349.g0003	6.11669	5.16049	Bpev01.c0029.g0088	-1.9467	-1.75615
Bpev01.c1610.g0010	1.21969	1.66116	Bpev01.c2176.g0001	-2.01578	-1.23423
Bpev01.c0349.g0004	8.04094	5.34563	Bpev01.c0029.g0089	-2.73512	-3.09825
Bpev01.c0404.g0004	1.64531	3.49118	Bpev01.c0050.g0160	-2.59171	-1.67443
Bpev01.c2482.g0001	1.10555	1.21944	Bpev01.c2890.g0004	-5.23733	-5.73356
Bpev01.c0066.g0027	2.15098	3.92149	Bpev01.c0050.g0162	-1.58984	-1.88313
Bpev01.c0022.g0168	1.48878	1.98615	Bpev01.c0441.g0010	-5.03148	-3.97324
Bpev01.c1497.g0002	1.98023	1.03939	Bpev01.c0215.g0028	-4.94619	-9.32921
Bpev01.c1115.g0012	1.79972	1.83133	Bpev01.c0215.g0026	-2.27212	-2.45534
Bpev01.c1115.g0014	2.31298	1.42394	Bpev01.c0215.g0024	-4.56138	-3.01524
Bpev01.c1115.g0015	2.80088	2.08484	Bpev01.c0051.g0119	-1.53789	-2.15286
Bpev01.c0027.g0108	1.35965	1.68894	Bpev01.c0215.g0022	-2.13333	-2.72011
Bpev01.c0902.g0013	2.55182	2.37774	Bpev01.c0210.g0052	-4.51782	-6.04012
Bpev01.c0349.g0017	1.31083	1.49312	Bpev01.c0050.g0134	-2.6003	-2.75861
Bpev01.c0403.g0023	3.36984	3.30458	Bpev01.c1085.g0007	-1.58445	-1.32131
Bpev01.c1610.g0003	1.45856	1.29268	Bpev01.c0210.g0050	-1.39401	-2.45107
Bpev01.c0403.g0021	1.63019	1.56111	Bpev01.c0051.g0142	-2.67877	-2.20798
Bpev01.c0349.g0019	5.14563	3.86965	Bpev01.c0038.g0063	-4.82517	-5.77099
Bpev01.c0349.g0014	1.04006	1.61199	Bpev01.c0210.g0051	-3.57895	-3.28773
Bpev01.c0022.g0161	1.20177	1.33975	Bpev01.c0162.g0019	-3.89008	-3.42332
Bpev01.c0022.g0163	2.70835	1.80945	Bpev01.c0162.g0017	-4.5696	-2.57376
Bpev01.c0066.g0038	1.39095	2.27376	Bpev01.c1583.g0003	-3.62585	-3.00932
Bpev01.c0789.g0009	1.73904	1.49137	Bpev01.c1583.g0001	-1.84436	-2.51686
Bpev01.c1610.g0008	1.32253	1.14358	Bpev01.c2227.g0002	-2.29046	-3.39929
Bpev01.c0344.g0042	2.7264	3.49155	Bpev01.c1085.g0003	-2.64328	-2.90239
Bpev01.c0022.g0159	1.44224	2.48749	Bpev01.c0051.g0136	-3.56521	-4.861
Bpev01.c0624.g0027	1.10244	1.57672	Bpev01.c0051.g0137	-7.92411	-6.80803
Bpev01.c2918.g0001	2.97253	3.28474	Bpev01.c0050.g0144	-4.00365	-3.46039
Bpev01.c0902.g0019	2.20571	2.09492	Bpev01.c0050.g0147	-1.55585	-1.18537
Bpev01.c0022.g0150	1.78577	1.34004	Bpev01.c0162.g0001	-4.14863	-2.48475
Bpev01.c0066.g0046	1.72293	1.7658	Bpev01.c0215.g0002	-2.00672	-1.07125
Bpev01.c0624.g0032	2.47299	1.70078	Bpev01.c0051.g0138	-5.63762	-6.06006
Bpev01.c0404.g0035	2.67618	1.9987	Bpev01.c0253.g0030	-2.31063	-1.88519
Bpev01.c0404.g0037	3.86116	4.21091	Bpev01.c0038.g0009	-3.20704	-3.72591
Bpev01.c1056.g0001	1.33784	1.23817	Bpev01.c0253.g0034	-4.48587	-3.89443
Bpev01.c0022.g0140	3.07759	1.42957	Bpev01.c0253.g0032	-3.73919	-3.63432
Bpev01.c0404.g0033	2.53344	2.27963	Bpev01.c0936.g0008	-2.68708	-2.60608
Bpev01.c1810.g0010	1.81982	1.39052	Bpev01.c0936.g0006	-3.27041	-2.51762
Bpev01.c0428.g0009	2.27968	1.30944	Bpev01.c0349.g0046	-1.56135	-1.36893
Bpev01.c1400.g0005	6.32115	5.80969	Bpev01.c0344.g0025	-2.34367	-2.75864
Bpev01.c0428.g0011	4.90295	3.6673	Bpev01.c0349.g0043	-2.91349	-3.76944
Bpev01.c0254.g0009	1.79932	1.01294	Bpev01.c0129.g0005	-3.70801	-2.73459
Bpev01.c0428.g0016	1.41481	1.36104	Bpev01.c0344.g0028	-1.37407	-1.54735
Bpev01.c0254.g0003	2.74305	3.50095	Bpev01.c0344.g0027	-2.46538	-2.74635
Bpev01.c2086.g0001	4.37276	3.02108	Bpev01.c0129.g0008	-1.32578	-1.47389
Bpev01.c1662.g0003	4.19904	4.46597	Bpev01.c0349.g0041	-4.67662	-5.97643
Bpev01.c2944.g0001	4.45772	2.82902	Bpev01.c0349.g0057	-1.1546	-1.24397
Bpev01.c1798.g0004	2.11263	1.03771	Bpev01.c0344.g0039	-1.14193	-2.83044
Bpev01.c1798.g0003	2.07639	2.45183	Bpev01.c0408.g0005	-8.76632	-6.12739
Bpev01.c1798.g0002	3.59161	5.20412	Bpev01.c0714.g0008	-1.04469	-1.99102
Bpev01.c0812.g0009	1.94661	1.32256	Bpev01.c0344.g0038	-3.36872	-4.04427
Bpev01.c0702.g0010	1.40572	1.42302	Bpev01.c0349.g0051	-1.69783	-1.27994
Bpev01.c2319.g0002	1.90933	2.64979	Bpev01.c0473.g0052	-1.89744	-1.39546
Bpev01.c2319.g0001	2.88712	2.10292	Bpev01.c0038.g0029	-1.18662	-1.88524
Bpev01.c0123.g0024	1.51784	1.26475	Bpev01.c0038.g0028	-2.64147	-1.37744
Bpev01.c0964.g0014	1.56371	1.18334	Bpev01.c2230.g0004	-3.84394	-4.40045
Bpev01.c0964.g0013	3.11474	3.99446	Bpev01.c0349.g0028	-4.44046	-4.77632
Bpev01.c0027.g0085	1.27776	1.09174	Bpev01.c2230.g0005	-4.28169	-3.41374
Bpev01.c0094.g0094	1.32955	1.96014	Bpev01.c0403.g0011	-4.03109	-3.36097
Bpev01.c0027.g0088	2.94289	4.33089	Bpev01.c0129.g0020	-1.75422	-2.47032
Bpev01.c1557.g0002	1.86004	2.54579	Bpev01.c0349.g0026	-1.80923	-1.48825
Bpev01.c0449.g0009	7.14373	2.52924	Bpev01.c0349.g0027	-2.85199	-2.63834
Bpev01.c0964.g0005	8.14796	8.13892	Bpev01.c0349.g0020	-2.07835	-2.07275
Bpev01.c0964.g0009	1.11959	1.52413	Bpev01.c0349.g0021	-1.3411	-1.14613
Bpev01.c1447.g0001	3.24841	2.35914	Bpev01.c0403.g0018	-7.29167	-6.12552
Bpev01.c0517.g0035	1.76707	1.58732	Bpev01.c0403.g0017	-3.18244	-1.99405
Bpev01.c0517.g0034	2.11125	1.89408	Bpev01.c0120.g0061	-1.51928	-1.2484
Bpev01.c0027.g0075	3.10438	2.6654	Bpev01.c1243.g0010	-6.23594	-7.68187
Bpev01.c1067.g0009	4.24816	3.70717	Bpev01.c0038.g0013	-1.78039	-1.56185
Bpev01.c1067.g0007	2.03012	1.84994	Bpev01.c0120.g0063	-2.29637	-1.4391
Bpev01.c0064.g0002	1.0985	1.25052	Bpev01.c0038.g0011	-3.52391	-3.63905
Bpev01.c0753.g0015	1.36504	2.48341	Bpev01.c0120.g0065	-1.04013	-1.27264
Bpev01.c1067.g0002	3.01343	3.01489	Bpev01.c0120.g0068	-1.41651	-1.24867
Bpev01.c1105.g0008	4.46843	2.58783	Bpev01.c0936.g0004	-4.05803	-3.01499
Bpev01.c0313.g0016	1.60397	1.33067	Bpev01.c0129.g0034	-5.05497	-5.06081
Bpev01.c2271.g0004	1.35285	1.82269	Bpev01.c0129.g0036	-2.54162	-1.73754
Bpev01.c0918.g0001	4.4893	2.22287	Bpev01.c0129.g0035	-5.07428	-4.84621
Bpev01.c1477.g0004	1.9704	2.97984	Bpev01.c0344.g0014	-3.0419	-1.59784
Bpev01.c0027.g0068	1.74681	1.98838	Bpev01.c0349.g0034	-3.83474	-2.1757
Bpev01.c1477.g0006	1.62674	2.32136	Bpev01.c1615.g0006	-3.24324	-2.86826
Bpev01.c1477.g0008	5.69016	6.6993	Bpev01.c0403.g0005	-1.04469	-2.42389
Bpev01.c0613.g0003	1.4444	1.92939	Bpev01.c1615.g0004	-1.03237	-1.11102
Bpev01.c1477.g0007	2.00767	2.24168	Bpev01.c0344.g0013	-6.43667	-5.70206
Bpev01.c0001.g0091	1.826	1.45981	Bpev01.c0403.g0004	-3.6948	-2.83538
Bpev01.c1515.g0002	2.60544	3.35748	Bpev01.c0344.g0012	-2.15604	-1.49513
Bpev01.c0195.g0019	7.29305	2.56466	Bpev01.c0473.g0034	-1.44631	-2.11247
Bpev01.c0001.g0062	4.97117	3.81761	Bpev01.c0473.g0031	-4.08504	-4.99399
Bpev01.c0613.g0011	1.84931	2.86974	Bpev01.c0719.g0001	-3.41158	-3.35148
Bpev01.c0613.g0014	2.32396	2.12248	Bpev01.c0719.g0002	-2.25817	-1.75973
Bpev01.c0584.g0001	2.43739	3.60274	Bpev01.c0312.g0039	-2.03624	-2.15114
Bpev01.c0584.g0006	1.97104	1.26013	Bpev01.c1588.g0003	-1.60992	-2.19655
Bpev01.c0174.g0005	1.15109	1.15431	Bpev01.c1588.g0004	-3.78457	-4.26565
Bpev01.c2297.g0001	1.3303	1.48369	Bpev01.c0532.g0008	-2.6569	-3.00465
Bpev01.c0027.g0041	5.17374	4.6315	Bpev01.c1148.g0003	-5.95149	-5.12784
Bpev01.c0001.g0071	2.50963	2.44229	Bpev01.c0129.g0043	-1.49293	-1.09856
Bpev01.c0027.g0042	1.37659	1.10853	Bpev01.c0129.g0047	-1.89591	-1.70625
Bpev01.c0753.g0009	1.80536	1.19033	Bpev01.c0473.g0039	-6.99841	-8.01782
Bpev01.c2191.g0002	2.6674	3.52912	Bpev01.c1243.g0009	-6.99262	-8.50695
Bpev01.c0753.g0001	3.7078	3.45648	Bpev01.c0716.g0012	-1.97267	-1.08284
Bpev01.c0001.g0078	1.20333	1.04975	Bpev01.c0473.g0037	-2.24623	-3.70609
Bpev01.c0195.g0020	8.15638	3.1907	Bpev01.c1148.g0009	-2.4643	-1.74615
Bpev01.c3693.g0001	1.15437	1.9226	Bpev01.c0716.g0011	-5.34442	-2.81533
Bpev01.c0195.g0021	4.98251	5.01587	Bpev01.c1148.g0007	-1.77064	-1.96367
Bpev01.c1426.g0015	2.07782	2.83888	Bpev01.c0285.g0006	-2.58845	-1.59569
Bpev01.c1426.g0014	2.49374	3.73236	Bpev01.c0473.g0044	-2.12004	-1.16669
Bpev01.c1426.g0016	1.2587	1.67063	Bpev01.c0473.g0045	-1.98716	-2.49072
Bpev01.c3867.g0002	1.66369	2.39833	Bpev01.c0473.g0040	-8.1308	-10.6518
Bpev01.c1866.g0002	1.08688	2.63673	Bpev01.c0473.g0041	-5.53928	-5.42419
Bpev01.c1866.g0001	1.96524	4.47138	Bpev01.c0120.g0043	-1.15773	-2.09647
Bpev01.c0094.g0046	1.11421	1.15549	Bpev01.c0120.g0045	-1.64663	-1.7446
Bpev01.c0808.g0007	1.75886	2.08693	Bpev01.c3035.g0002	-3.92213	-1.45377
Bpev01.c0918.g0027	1.06461	1.31301	Bpev01.c0129.g0052	-2.78065	-7.36312
Bpev01.c1456.g0005	1.65224	2.12427	Bpev01.c0129.g0054	-1.76675	-1.7852
Bpev01.c1468.g0014	1.57162	1.26292	Bpev01.c0253.g0008	-2.52511	-2.21599
Bpev01.c0606.g0017	7.0723	3.62949	Bpev01.c0129.g0056	-1.50644	-1.60791
Bpev01.c0606.g0018	8.45994	2.70501	Bpev01.c2634.g0001	-6.71934	-6.50191
Bpev01.c1468.g0010	3.86751	4.05283	Bpev01.c0129.g0057	-3.97501	-5.84164
Bpev01.c0094.g0038	1.01003	1.49999	Bpev01.c0120.g0049	-3.57209	-6.77221
Bpev01.c1527.g0005	1.16582	1.75323	Bpev01.c0473.g0048	-1.51296	-1.12285
Bpev01.c0224.g0014	2.39155	2.82985	Bpev01.c2575.g0001	-1.94654	-1.02435
Bpev01.c1527.g0001	1.06964	1.5932	Bpev01.c1926.g0005	-2.66119	-1.81778
Bpev01.c0606.g0022	8.57839	3.73666	Bpev01.c1926.g0004	-1.28038	-1.37264
Bpev01.c2564.g0002	3.13184	2.91153	Bpev01.c2106.g0006	-4.13782	-3.93344
Bpev01.c0934.g0004	1.07687	1.0775	Bpev01.c1926.g0003	-2.0435	-1.98663
Bpev01.c0606.g0020	6.11764	4.02402	Bpev01.c2795.g0001	-5.06718	-2.30545
Bpev01.c0224.g0019	4.71701	3.32475	Bpev01.c0253.g0015	-1.8084	-1.58405
Bpev01.c1456.g0014	1.76983	2.1349	Bpev01.c0253.g0013	-1.94686	-2.81008
Bpev01.c0994.g0001	3.62362	2.95389	Bpev01.c0129.g0064	-5.77677	-1.71703
Bpev01.c0224.g0018	1.99669	1.85275	Bpev01.c0129.g0067	-6.76708	-8.05087
Bpev01.c1801.g0001	2.0751	1.90413	Bpev01.c0349.g0066	-1.15575	-1.93246
Bpev01.c0918.g0011	1.48127	1.78398	Bpev01.c0719.g0015	-2.44475	-2.29785
Bpev01.c0606.g0007	2.16577	1.82005	Bpev01.c1647.g0002	-2.27738	-1.34133
Bpev01.c0479.g0009	1.37779	1.51354	Bpev01.c0129.g0072	-1.97684	-1.99385
Bpev01.c0094.g0025	1.40873	3.04377	Bpev01.c0253.g0026	-4.17524	-3.4742
Bpev01.c1320.g0003	5.115	6.9265	Bpev01.c0253.g0025	-1.97633	-2.89374
Bpev01.c1261.g0003	3.58798	2.36222	Bpev01.c0120.g0026	-1.78265	-1.61722
Bpev01.c1801.g0002	1.69908	1.86548	Bpev01.c1207.g0002	-1.57709	-1.14458
Bpev01.c0322.g0011	3.02242	3.72696	Bpev01.c0349.g0076	-2.41447	-1.60533
Bpev01.c0114.g0002	6.67795	5.94756	Bpev01.c1207.g0003	-2.59133	-1.89638
Bpev01.c0114.g0003	2.19167	6.98028	Bpev01.c1207.g0004	-1.17049	-1.90678
Bpev01.c0001.g0024	1.74231	1.71244	Bpev01.c0532.g0011	-6.91512	-9.65961
Bpev01.c0606.g0016	6.95034	1.36384	Bpev01.c0473.g0029	-2.1342	-1.50224
Bpev01.c0606.g0014	5.71945	6.79957	Bpev01.c0473.g0027	-2.28499	-1.02525
Bpev01.c0212.g0007	2.84797	2.41826	Bpev01.c0120.g0029	-1.65517	-1.93095
Bpev01.c0918.g0023	4.9157	3.64809	Bpev01.c2326.g0004	-1.47788	-1.38156
Bpev01.c0001.g0031	1.11991	1.00274	Bpev01.c1116.g0014	-1.53101	-2.19701
Bpev01.c0001.g0033	2.84976	2.42793	Bpev01.c0022.g0135	-1.94569	-1.49764
Bpev01.c0094.g0014	1.75354	1.95015	Bpev01.c0848.g0015	-1.22278	-1.61713
Bpev01.c0263.g0001	1.13285	1.14535	Bpev01.c0939.g0009	-3.51984	-8.64334
Bpev01.c0263.g0002	1.41478	1.44957	Bpev01.c0848.g0016	-3.4798	-3.81303
Bpev01.c0212.g0002	1.97979	3.87944	Bpev01.c0752.g0005	-2.67561	-2.25838
Bpev01.c0212.g0003	3.40653	3.06572	Bpev01.c0569.g0006	-5.34602	-6.04327
Bpev01.c0322.g0002	1.04251	1.30288	Bpev01.c0281.g0089	-1.51336	-1.04193
Bpev01.c0212.g0005	2.22077	3.2739	Bpev01.c0281.g0088	-7.42843	-4.28431
Bpev01.c0437.g0011	1.70648	2.21653	Bpev01.c0785.g0003	-1.84961	-1.19897
Bpev01.c2571.g0004	6.4078	13.0889	Bpev01.c0848.g0007	-1.69158	-3.68167
Bpev01.c2571.g0003	1.27565	2.90753	Bpev01.c1116.g0003	-3.82012	-3.58562
Bpev01.c0001.g0034	1.20774	1.17067	Bpev01.c0022.g0128	-1.62688	-2.35926
Bpev01.c1916.g0005	2.90444	1.70552	Bpev01.c1775.g0002	-3.00275	-2.84219
Bpev01.c0165.g0003	6.60407	6.39561	Bpev01.c0472.g0013	-2.14927	-2.17665
Bpev01.c3152.g0001	1.90093	2.56452	Bpev01.c0027.g0147	-3.90942	-2.50771
Bpev01.c0918.g0015	1.11733	2.07185	Bpev01.c0022.g0129	-3.60165	-3.63831
Bpev01.c5114.g0003	1.31959	1.42823	Bpev01.c0027.g0148	-1.7463	-1.31134
Bpev01.c0094.g0082	1.02835	1.58806	Bpev01.c1116.g0006	-2.00598	-1.81473
Bpev01.c1135.g0005	1.92405	2.25539	Bpev01.c0531.g0001	-1.96454	-1.99102
Bpev01.c0376.g0005	1.89825	2.97655	Bpev01.c0472.g0016	-4.56074	-3.98192
Bpev01.c1142.g0010	4.24136	4.74948	Bpev01.c0473.g0007	-3.79744	-4.61515
Bpev01.c0376.g0001	3.15213	2.77208	Bpev01.c0281.g0097	-7.50005	-6.82157
Bpev01.c0437.g0001	2.03824	1.98486	Bpev01.c0848.g0035	-8.00268	-7.65217
Bpev01.c2445.g0001	1.09237	1.23191	Bpev01.c0022.g0113	-6.2897	-4.7346
Bpev01.c0369.g0002	1.3261	1.46223	Bpev01.c0022.g0112	-2.26609	-1.43094
Bpev01.c0437.g0004	2.1233	2.63263	Bpev01.c0843.g0015	-1.50969	-1.022
Bpev01.c0978.g0005	10.2659	10.4994	Bpev01.c0029.g0110	-1.92358	-2.24307
Bpev01.c0978.g0006	6.86249	9.18844	Bpev01.c0843.g0010	-1.14752	-1.56869
Bpev01.c0978.g0007	2.24066	2.85992	Bpev01.c0027.g0138	-1.43112	-1.66895
Bpev01.c0369.g0001	1.3281	2.08444	Bpev01.c0907.g0001	-2.7133	-4.44102
Bpev01.c1135.g0014	2.32364	1.75329	Bpev01.c0029.g0111	-1.66572	-1.44505
Bpev01.c0094.g0075	2.02443	2.89391	Bpev01.c1776.g0003	-1.05195	-1.71062
Bpev01.c0001.g0010	1.16088	1.49464	Bpev01.c2761.g0002	-1.57531	-1.34338
Bpev01.c3377.g0001	1.33842	3.81443	Bpev01.c2102.g0005	-2.89619	-5.36363
Bpev01.c1641.g0003	1.17826	1.86919	Bpev01.c0281.g0069	-1.55065	-2.23188
Bpev01.c1641.g0005	1.65995	1.42345	Bpev01.c2102.g0002	-4.0342	-4.88101
Bpev01.c0545.g0016	10.0755	13.8491	Bpev01.c0472.g0003	-1.49189	-2.22685
Bpev01.c0545.g0014	1.4547	1.02703	Bpev01.c0281.g0060	-1.78787	-1.70003
Bpev01.c1193.g0015	2.18713	2.92033	Bpev01.c0472.g0007	-1.33639	-1.03729
Bpev01.c0545.g0009	1.43152	1.07941	Bpev01.c0281.g0061	-3.63099	-2.04242
Bpev01.c0435.g0003	5.31798	4.6233	Bpev01.c0281.g0062	-3.26125	-3.23029
Bpev01.c0978.g0008	5.67895	5.31834	Bpev01.c0022.g0103	-5.27776	-3.31008
Bpev01.c1299.g0001	1.08321	1.61782	Bpev01.c0848.g0020	-3.01225	-3.77653
Bpev01.c1201.g0001	1.48536	1.01798	Bpev01.c0029.g0102	-3.02228	-1.56715
Bpev01.c0094.g0055	2.07983	1.28685	Bpev01.c0843.g0004	-2.04322	-1.1079
Bpev01.c1083.g0013	7.17456	6.0755	Bpev01.c0029.g0100	-2.51311	-2.02413
Bpev01.c1083.g0012	6.10397	6.58953	Bpev01.c0564.g0016	-1.43969	-2.04314
Bpev01.c1142.g0005	1.6003	2.11041	Bpev01.c0564.g0017	-1.99878	-1.90082
Bpev01.c1142.g0006	1.63976	3.09393	Bpev01.c0281.g0077	-8.50504	-8.82327
Bpev01.c2065.g0004	1.74651	1.3532	Bpev01.c0848.g0017	-1.96733	-1.57773
Bpev01.c1142.g0009	2.53428	2.66931	Bpev01.c0022.g0100	-1.70696	-3.99846
Bpev01.c1142.g0008	3.57477	3.92553	Bpev01.c0281.g0072	-1.39893	-1.3846
Bpev01.c0762.g0005	1.18353	1.37403	Bpev01.c0848.g0019	-3.01225	-3.77653
Bpev01.c0762.g0006	1.10954	1.05749	Bpev01.c0022.g0178	-4.36277	-5.81939
Bpev01.c0500.g0011	2.31267	1.39845	Bpev01.c0902.g0003	-1.52893	-1.93823
Bpev01.c0092.g0012	1.23011	1.54028	Bpev01.c1115.g0008	-2.2802	-1.79491
Bpev01.c0092.g0015	1.16436	1.03328	Bpev01.c0403.g0032	-1.9797	-1.41697
Bpev01.c0092.g0017	2.73511	2.55933	Bpev01.c1610.g0012	-1.85021	-1.62764
Bpev01.c0114.g0068	2.22432	1.75045	Bpev01.c3068.g0002	-1.32725	-1.01594
Bpev01.c0352.g0006	3.44782	2.89946	Bpev01.c3068.g0001	-3.3342	-3.43539
Bpev01.c0800.g0006	1.81407	2.28698	Bpev01.c0022.g0172	-2.98736	-3.32978
Bpev01.c0092.g0010	2.73801	2.88859	Bpev01.c0022.g0174	-4.41816	-8.78268
Bpev01.c0500.g0009	2.43216	1.55656	Bpev01.c0403.g0036	-4.10817	-1.87989
Bpev01.c0240.g0020	1.43118	1.71645	Bpev01.c0022.g0177	-4.71525	-4.77627
Bpev01.c0331.g0013	1.34238	6.71734	Bpev01.c0066.g0034	-1.48898	-1.06591
Bpev01.c1602.g0003	2.59039	2.7775	Bpev01.c0027.g0101	-1.29367	-1.29432
Bpev01.c1712.g0001	1.63795	2.34297	Bpev01.c0027.g0102	-1.46432	-1.44836
Bpev01.c1395.g0004	2.3179	1.70484	Bpev01.c0027.g0103	-1.29764	-1.27069
Bpev01.c0025.g0006	3.10233	2.80949	Bpev01.c0564.g0032	-2.63871	-1.29064
Bpev01.c0526.g0001	1.09317	3.00958	Bpev01.c0564.g0033	-2.70208	-2.86555
Bpev01.c0135.g0044	1.07604	1.09528	Bpev01.c0902.g0015	-2.54843	-2.1436
Bpev01.c3292.g0001	2.01938	1.23364	Bpev01.c1610.g0004	-4.10374	-3.67606
Bpev01.c0800.g0019	2.328	2.77077	Bpev01.c0564.g0031	-3.2449	-2.40507
Bpev01.c0025.g0007	1.12497	2.02814	Bpev01.c0789.g0004	-9.66784	-5.92851
Bpev01.c0240.g0014	2.07687	3.01983	Bpev01.c0022.g0160	-1.39353	-1.29074
Bpev01.c0240.g0012	1.79668	1.57707	Bpev01.c0349.g0010	-4.24249	-2.01364
Bpev01.c0240.g0011	2.234	1.44167	Bpev01.c0403.g0029	-1.07567	-2.91933
Bpev01.c0240.g0010	1.39685	1.44858	Bpev01.c0349.g0012	-3.9916	-10.4439
Bpev01.c1602.g0016	2.40582	2.85835	Bpev01.c2321.g0002	-3.49444	-3.46919
Bpev01.c1602.g0017	3.71753	4.93225	Bpev01.c0403.g0027	-1.21135	-1.08249
Bpev01.c1602.g0015	1.23106	1.48756	Bpev01.c0403.g0028	-1.93101	-2.28036
Bpev01.c1602.g0018	1.49345	2.78245	Bpev01.c0066.g0036	-5.34474	-7.00085
Bpev01.c0135.g0010	2.22685	2.31069	Bpev01.c0624.g0024	-3.32249	-1.32276
Bpev01.c0800.g0025	1.28931	1.47108	Bpev01.c0066.g0044	-1.37509	-2.4781
Bpev01.c0240.g0003	1.24969	2.40746	Bpev01.c0624.g0025	-1.08078	-1.2503
Bpev01.c1829.g0005	1.87697	1.58387	Bpev01.c0624.g0021	-2.18901	-1.36651
Bpev01.c1829.g0004	2.33443	1.58897	Bpev01.c0624.g0022	-4.04841	-3.85546
Bpev01.c1419.g0002	4.42591	3.34812	Bpev01.c0404.g0029	-3.84266	-2.34609
Bpev01.c2398.g0002	1.29085	1.19544	Bpev01.c0404.g0024	-5.66371	-5.01465
Bpev01.c0025.g0028	4.46735	3.23497	Bpev01.c0404.g0021	-1.37138	-1.42442
Bpev01.c0240.g0009	1.62572	2.67471	Bpev01.c0404.g0023	-2.09613	-2.09041
Bpev01.c0240.g0008	1.2134	1.23795	Bpev01.c0066.g0048	-2.58007	-1.03972
Bpev01.c0593.g0001	1.80266	1.14399	Bpev01.c0022.g0155	-2.00598	-1.50125
Bpev01.c0887.g0006	10.7481	11.8659	Bpev01.c0066.g0047	-2.41436	-3.00818
Bpev01.c1044.g0013	10.1115	8.85403	Bpev01.c0404.g0032	-3.19723	-2.43577
Bpev01.c1623.g0009	1.88357	1.68659	Bpev01.c2419.g0001	-1.6795	-1.75152
Bpev01.c0887.g0007	2.54875	2.18531	Bpev01.c0404.g0030	-2.99194	-3.17699
Bpev01.c0887.g0008	2.06396	1.89479	Bpev01.c1126.g0010	-1.85958	-1.94116
Bpev01.c1044.g0012	8.00453	5.0538	Bpev01.c0428.g0008	-1.39452	-1.07296
Bpev01.c1653.g0003	2.39311	1.11754	Bpev01.c1400.g0006	-4.4487	-1.07378
Bpev01.c0094.g0006	5.27166	4.5152	Bpev01.c1400.g0001	-1.78031	-2.78689
Bpev01.c0137.g0017	3.29329	3.07766	Bpev01.c0702.g0007	-1.52342	-2.0015
Bpev01.c0094.g0001	2.55896	2.29676	Bpev01.c0428.g0014	-2.52367	-1.88823
Bpev01.c1484.g0011	1.73375	2.61385	Bpev01.c0702.g0001	-2.18315	-1.81622
Bpev01.c0114.g0023	1.46758	1.55044	Bpev01.c1493.g0001	-4.1336	-1.71891
Bpev01.c0114.g0025	2.61277	2.60074	Bpev01.c0428.g0018	-2.34983	-2.726
Bpev01.c0224.g0045	1.56812	1.82092	Bpev01.c0254.g0004	-7.15046	-6.60613
Bpev01.c1044.g0019	2.225	2.52307	Bpev01.c0254.g0006	-4.10028	-3.97895
Bpev01.c0577.g0021	4.68604	5.48406	Bpev01.c1967.g0003	-2.80661	-2.54687
Bpev01.c0135.g0081	1.46678	1.79055	Bpev01.c0254.g0005	-4.60985	-3.89099
Bpev01.c0887.g0011	4.58607	5.5064	Bpev01.c1426.g0006	-5.07094	-2.73785
Bpev01.c0114.g0012	2.22356	1.66211	Bpev01.c1810.g0004	-1.14828	-1.39676
Bpev01.c0224.g0053	1.654	1.19113	Bpev01.c0812.g0013	-2.76274	-2.4716
Bpev01.c0636.g0006	4.25379	1.69238	Bpev01.c1810.g0006	-3.71021	-2.85463
Bpev01.c0135.g0087	1.8064	2.44319	Bpev01.c0123.g0018	-2.36208	-2.36382
Bpev01.c0135.g0051	1.12158	1.2352	Bpev01.c0702.g0016	-5.19516	-1.22213
Bpev01.c0777.g0007	4.72056	2.56879	Bpev01.c0428.g0003	-3.55245	-3.89772
Bpev01.c0055.g0031	2.68806	2.49856	Bpev01.c1700.g0005	-5.27336	-5.24191
Bpev01.c1543.g0004	6.20139	6.43718	Bpev01.c0428.g0006	-2.38744	-1.35726
Bpev01.c1543.g0005	4.87814	4.35296	Bpev01.c2429.g0001	-2.84483	-3.12813
Bpev01.c0224.g0024	1.21198	1.10315	Bpev01.c0702.g0011	-1.21521	-1.73311
Bpev01.c0224.g0025	1.31866	1.40665	Bpev01.c0027.g0098	-2.84598	-3.43852
Bpev01.c0224.g0020	1.75459	1.86872	Bpev01.c0027.g0099	-1.68169	-3.23714
Bpev01.c0135.g0054	1.4729	2.06397	Bpev01.c1498.g0001	-5.89221	-4.25352
Bpev01.c1044.g0002	4.3438	2.18226	Bpev01.c0449.g0002	-1.84779	-1.09758
Bpev01.c0167.g0025	5.44547	3.83778	Bpev01.c0123.g0023	-1.59528	-1.2198
Bpev01.c1484.g0005	1.1605	1.19571	Bpev01.c0964.g0016	-1.7454	-2.56162
Bpev01.c0224.g0035	2.98967	1.15939	Bpev01.c0964.g0010	-1.83646	-1.78771
Bpev01.c0224.g0033	1.35912	1.56775	Bpev01.c0094.g0091	-5.26331	-4.4528
Bpev01.c2273.g0002	6.2581	3.93524	Bpev01.c0449.g0010	-3.37442	-3.12379
Bpev01.c0224.g0031	1.53591	1.37877	Bpev01.c0449.g0011	-1.05493	-1.52099
Bpev01.c0135.g0066	1.02375	1.63008	Bpev01.c0449.g0014	-3.45724	-4.44232
Bpev01.c0577.g0034	1.35719	1.234	Bpev01.c0495.g0005	-2.28032	-3.32512
Bpev01.c0577.g0037	1.03273	1.39766	Bpev01.c0449.g0018	-4.00071	-2.70691
Bpev01.c0224.g0039	1.59615	1.8222	Bpev01.c1557.g0009	-3.21998	-1.53505
Bpev01.c0027.g0030	2.32163	1.85585	Bpev01.c0964.g0004	-4.38554	-3.91236
Bpev01.c0027.g0031	1.21925	2.0381	Bpev01.c1447.g0006	-1.60877	-2.189
Bpev01.c0634.g0009	1.46708	1.13475	Bpev01.c0027.g0080	-8.23358	-4.40875
Bpev01.c2147.g0001	2.39622	1.2314	Bpev01.c0027.g0081	-1.31336	-1.73949
Bpev01.c1282.g0001	5.91033	6.36995	Bpev01.c0027.g0082	-4.70416	-4.10816
Bpev01.c0777.g0013	3.31013	4.79988	Bpev01.c0027.g0083	-2.60935	-2.53252
Bpev01.c0027.g0022	1.41955	1.97345	Bpev01.c0001.g0081	-2.10446	-1.24835
Bpev01.c1282.g0005	4.89659	7.48695	Bpev01.c1037.g0001	-3.8213	-2.19785
Bpev01.c0027.g0028	5.28538	5.17461	Bpev01.c1037.g0002	-4.93745	-2.20652
Bpev01.c2161.g0001	3.63793	2.67875	Bpev01.c1067.g0005	-3.51048	-3.86033
Bpev01.c0889.g0009	1.13959	1.53961	Bpev01.c0313.g0012	-2.80723	-1.55701
Bpev01.c0889.g0010	9.19312	7.47317	Bpev01.c1105.g0005	-5.52601	-4.16426
Bpev01.c0577.g0003	3.08994	3.21995	Bpev01.c0001.g0089	-1.89115	-1.32003
Bpev01.c1065.g0001	4.36008	2.55183	Bpev01.c0001.g0095	-3.35703	-3.3093
Bpev01.c1985.g0005	2.175	1.17826	Bpev01.c0001.g0096	-1.97469	-1.53661
Bpev01.c1604.g0003	1.44571	4.08277	Bpev01.c2271.g0001	-3.73914	-1.83417
Bpev01.c1985.g0008	1.02969	1.17312	Bpev01.c0027.g0061	-1.21555	-1.28355
Bpev01.c1985.g0003	4.58231	3.73356	Bpev01.c0001.g0060	-2.01989	-2.4017
Bpev01.c1985.g0004	2.51309	2.65057	Bpev01.c0001.g0061	-1.99926	-4.93163
Bpev01.c0962.g0009	1.37604	1.84237	Bpev01.c0027.g0054	-2.59462	-2.25568
Bpev01.c0449.g0021	2.48375	4.28035	Bpev01.c0001.g0063	-1.36689	-1.75507
Bpev01.c1827.g0011	6.42835	7.3602	Bpev01.c0027.g0056	-1.99651	-2.21317
Bpev01.c1379.g0010	1.66431	1.17826	Bpev01.c0027.g0059	-4.50275	-4.04811
Bpev01.c0449.g0024	2.11901	1.30003	Bpev01.c0174.g0003	-4.30753	-4.09094
Bpev01.c0680.g0001	1.51711	1.86778	Bpev01.c0613.g0016	-2.63784	-2.29391
Bpev01.c0449.g0027	1.10719	1.39325	Bpev01.c0584.g0007	-2.32247	-2.12452
Bpev01.c0242.g0014	2.20636	1.87926	Bpev01.c0812.g0005	-1.33437	-1.32134
Bpev01.c1341.g0006	2.31013	2.95218	Bpev01.c2690.g0001	-1.5192	-1.22193
Bpev01.c0779.g0012	1.94333	2.85048	Bpev01.c0001.g0067	-2.47837	-1.35298
Bpev01.c1379.g0007	6.45708	7.1724	Bpev01.c2660.g0002	-4.23979	-3.42014
Bpev01.c2035.g0008	1.53654	1.94794	Bpev01.c0001.g0069	-1.99012	-1.94316
Bpev01.c1379.g0009	3.85893	1.23757	Bpev01.c0994.g0012	-3.536	-1.41507
Bpev01.c0293.g0001	1.85599	2.55268	Bpev01.c0994.g0011	-1.94511	-2.41875
Bpev01.c0962.g0017	2.3295	1.93467	Bpev01.c0027.g0051	-1.50459	-1.0592
Bpev01.c0962.g0016	1.14389	1.7294	Bpev01.c0001.g0070	-1.99612	-2.1581
Bpev01.c0575.g0007	1.49522	3.78774	Bpev01.c0001.g0072	-7.77004	-5.73977
Bpev01.c2035.g0002	1.04654	1.10624	Bpev01.c0001.g0074	-2.93388	-1.76199
Bpev01.c0449.g0033	2.17776	2.48596	Bpev01.c1020.g0011	-3.38126	-1.68995
Bpev01.c0449.g0035	8.23188	2.08973	Bpev01.c0001.g0077	-4.59445	-4.04508
Bpev01.c0575.g0003	3.72174	4.62506	Bpev01.c0753.g0002	-1.15429	-2.01824
Bpev01.c0449.g0038	1.94579	1.67454	Bpev01.c1067.g0013	-1.78896	-3.31689
Bpev01.c0575.g0002	1.34227	1.02141	Bpev01.c1126.g0006	-1.87745	-1.72578
Bpev01.c1379.g0002	8.72629	8.31225	Bpev01.c1067.g0014	-1.7741	-2.52733
Bpev01.c1379.g0005	7.0357	7.09314	Bpev01.c0001.g0079	-1.42342	-1.33608
Bpev01.c0135.g0007	2.84065	1.96047	Bpev01.c0001.g0040	-4.43094	-5.19044
Bpev01.c1172.g0008	5.44261	3.11434	Bpev01.c0001.g0041	-2.86763	-1.41072
Bpev01.c0135.g0006	2.25408	2.85485	Bpev01.c0001.g0043	-4.82144	-4.43727
Bpev01.c0076.g0002	8.15611	4.82236	Bpev01.c0094.g0043	-1.70884	-1.57345
Bpev01.c0076.g0001	6.65924	4.42892	Bpev01.c1456.g0009	-1.94003	-2.34193
Bpev01.c0910.g0002	2.81139	2.6149	Bpev01.c0055.g0016	-2.40612	-2.00087
Bpev01.c2037.g0001	2.0152	2.97049	Bpev01.c0055.g0015	-3.19157	-2.28146
Bpev01.c0449.g0051	3.97672	3.79286	Bpev01.c0001.g0045	-7.87966	-5.85513
Bpev01.c0352.g0010	3.20418	2.24819	Bpev01.c0001.g0046	-2.66813	-1.50942
Bpev01.c1170.g0010	2.36365	2.12051	Bpev01.c3359.g0001	-1.19963	-1.66271
Bpev01.c0018.g0120	5.03888	4.53543	Bpev01.c1456.g0001	-4.42699	-6.87917
Bpev01.c0337.g0018	1.3814	1.58939	Bpev01.c1456.g0002	-4.6648	-4.93257
Bpev01.c0016.g0061	3.34712	2.79588	Bpev01.c0001.g0049	-5.46356	-2.64866
Bpev01.c1901.g0008	2.93495	2.19363	Bpev01.c1456.g0003	-6.89646	-6.30432
Bpev01.c0142.g0037	2.102	3.36621	Bpev01.c0001.g0051	-1.65433	-1.48964
Bpev01.c1889.g0001	4.52179	4.36035	Bpev01.c0055.g0021	-2.00214	-1.59961
Bpev01.c1889.g0002	4.36484	5.62898	Bpev01.c0094.g0033	-1.56364	-1.29716
Bpev01.c0996.g0010	4.2573	4.09869	Bpev01.c1456.g0018	-1.8817	-2.0972
Bpev01.c1889.g0003	1.30375	2.34854	Bpev01.c1527.g0007	-4.34306	-3.91061
Bpev01.c0996.g0013	1.54895	2.20146	Bpev01.c0224.g0016	-3.23764	-2.46846
Bpev01.c0996.g0011	1.0383	1.24023	Bpev01.c0224.g0013	-3.24332	-3.56067
Bpev01.c0480.g0075	2.25399	1.95158	Bpev01.c1456.g0019	-1.62961	-4.32272
Bpev01.c0480.g0078	2.91362	2.98403	Bpev01.c0055.g0029	-3.24227	-3.41245
Bpev01.c0142.g0035	1.54083	1.24033	Bpev01.c1527.g0004	-1.84377	-2.30481
Bpev01.c0016.g0065	1.77442	2.58254	Bpev01.c0224.g0010	-1.60631	-1.1343
Bpev01.c0480.g0074	4.32059	3.88662	Bpev01.c0001.g0059	-1.0113	-1.27779
Bpev01.c0142.g0032	1.22724	1.36922	Bpev01.c0934.g0002	-1.5614	-1.0668
Bpev01.c0142.g0031	5.06158	5.17525	Bpev01.c0094.g0020	-2.00966	-1.89947
Bpev01.c0299.g0024	1.91413	1.6042	Bpev01.c0606.g0006	-1.12221	-1.08151
Bpev01.c0018.g0112	1.2099	1.53828	Bpev01.c2182.g0005	-1.52911	-2.02713
Bpev01.c1297.g0001	1.28439	1.17905	Bpev01.c0001.g0020	-3.64582	-2.88734
Bpev01.c2215.g0004	2.28538	2.0766	Bpev01.c0094.g0028	-1.75704	-1.02342
Bpev01.c0018.g0119	1.5578	1.84146	Bpev01.c0263.g0013	-6.79536	-9.98072
Bpev01.c0018.g0114	1.02248	1.14573	Bpev01.c0322.g0012	-3.42166	-2.28565
Bpev01.c0018.g0113	5.63847	4.6173	Bpev01.c0322.g0013	-3.18415	-3.46903
Bpev01.c0996.g0022	1.91659	1.97902	Bpev01.c1527.g0009	-1.99774	-1.13794
Bpev01.c0450.g0009	11.5923	9.21982	Bpev01.c0094.g0023	-4.52241	-2.14236
Bpev01.c1161.g0003	1.42724	1.11347	Bpev01.c1527.g0017	-2.45964	-2.57456
Bpev01.c1161.g0006	2.85593	2.0116	Bpev01.c0114.g0001	-1.84898	-3.04523
Bpev01.c0480.g0067	1.63706	1.19667	Bpev01.c0263.g0014	-1.17626	-2.61052
Bpev01.c1161.g0001	2.06404	2.42631	Bpev01.c0263.g0015	-5.56997	-5.31788
Bpev01.c0299.g0016	1.18321	2.42816	Bpev01.c1527.g0014	-4.24083	-3.02729
Bpev01.c1069.g0003	6.74797	6.08146	Bpev01.c0094.g0029	-3.3894	-1.91917
Bpev01.c0586.g0007	1.87491	1.53348	Bpev01.c0114.g0004	-3.63094	-1.22448
Bpev01.c0016.g0080	3.14012	2.75985	Bpev01.c0918.g0008	-2.25803	-1.77241
Bpev01.c0016.g0082	4.40671	2.64124	Bpev01.c0918.g0003	-7.70744	-7.24958
Bpev01.c1161.g0018	3.34497	1.57836	Bpev01.c0001.g0027	-2.24544	-2.58286
Bpev01.c0278.g0037	3.95456	3.24011	Bpev01.c0001.g0029	-3.01354	-5.43517
Bpev01.c0480.g0057	4.87334	2.0766	Bpev01.c1632.g0002	-3.28088	-1.89669
Bpev01.c0278.g0039	3.27179	2.14095	Bpev01.c0322.g0009	-2.60363	-3.25159
Bpev01.c1161.g0017	3.73062	1.66425	Bpev01.c0322.g0007	-1.5426	-1.09488
Bpev01.c0278.g0038	4.04793	1.58447	Bpev01.c0094.g0015	-4.02055	-1.57308
Bpev01.c0480.g0053	2.24057	3.54789	Bpev01.c0322.g0005	-3.96607	-2.89996
Bpev01.c1161.g0012	1.51118	1.47481	Bpev01.c1742.g0001	-3.5669	-1.49169
Bpev01.c0645.g0006	1.76154	1.09199	Bpev01.c2571.g0005	-2.82098	-2.55281
Bpev01.c0768.g0003	4.25265	2.80116	Bpev01.c0322.g0003	-1.18895	-1.97253
Bpev01.c0142.g0009	1.54778	1.57869	Bpev01.c0094.g0010	-2.7857	-4.14574
Bpev01.c0929.g0013	1.52664	1.19973	Bpev01.c0094.g0012	-4.23113	-1.83047
Bpev01.c0142.g0006	2.83279	2.53222	Bpev01.c0263.g0008	-3.88015	-3.4258
Bpev01.c2566.g0001	2.26953	1.85432	Bpev01.c0055.g0008	-1.69786	-1.0893
Bpev01.c0278.g0040	1.83533	1.23491	Bpev01.c0055.g0006	-1.07439	-1.04472
Bpev01.c0278.g0041	3.48254	3.50491	Bpev01.c0437.g0012	-1.27723	-1.48329
Bpev01.c0894.g0008	2.3417	3.12132	Bpev01.c0263.g0003	-1.55924	-1.39987
Bpev01.c0278.g0047	1.78538	2.17317	Bpev01.c0094.g0019	-1.20369	-1.24601
Bpev01.c0480.g0046	1.53965	1.98767	Bpev01.c0918.g0018	-3.67695	-1.11068
Bpev01.c0552.g0019	1.3732	3.6271	Bpev01.c0918.g0017	-1.7184	-2.31622
Bpev01.c0278.g0046	2.77369	5.81451	Bpev01.c0001.g0036	-6.81718	-6.35378
Bpev01.c0645.g0013	2.37462	1.91664	Bpev01.c0918.g0016	-4.06572	-3.67836
Bpev01.c0645.g0014	3.14313	2.66841	Bpev01.c0212.g0018	-6.76551	-6.19477
Bpev01.c0645.g0015	3.26507	2.91125	Bpev01.c0094.g0086	-2.34935	-1.97282
Bpev01.c2659.g0001	1.11507	3.30286	Bpev01.c1135.g0006	-1.66461	-2.02804
Bpev01.c0480.g0040	1.22149	1.19434	Bpev01.c0094.g0081	-2.10929	-2.03066
Bpev01.c0894.g0003	4.2341	4.76799	Bpev01.c1135.g0009	-1.51839	-1.30084
Bpev01.c0857.g0005	1.00417	1.49735	Bpev01.c0376.g0002	-4.65371	-3.13696
Bpev01.c0083.g0029	1.00348	1.47572	Bpev01.c0094.g0089	-2.50065	-2.71754
Bpev01.c0278.g0014	1.25552	3.28758	Bpev01.c0001.g0001	-3.97052	-2.34013
Bpev01.c1128.g0003	1.34563	1.69346	Bpev01.c0437.g0003	-3.22969	-1.52811
Bpev01.c0480.g0037	1.80569	1.93285	Bpev01.c0001.g0004	-1.74974	-1.62419
Bpev01.c0083.g0023	8.95287	8.543	Bpev01.c0094.g0073	-1.94896	-1.96957
Bpev01.c0083.g0024	1.51648	3.19726	Bpev01.c2674.g0002	-1.28477	-3.16396
Bpev01.c0083.g0021	2.19934	2.74189	Bpev01.c0094.g0072	-1.8318	-2.48487
Bpev01.c0142.g0077	1.73361	3.60175	Bpev01.c1135.g0011	-2.97891	-3.5573
Bpev01.c1128.g0005	1.13787	1.20079	Bpev01.c0094.g0071	-2.78584	-2.21191
Bpev01.c0142.g0073	4.80132	4.02588	Bpev01.c0094.g0070	-1.84126	-1.51283
Bpev01.c0142.g0072	5.79159	6.89772	Bpev01.c0212.g0023	-2.94177	-1.28855
Bpev01.c1319.g0002	6.74049	4.67859	Bpev01.c0212.g0024	-3.50895	-4.58106
Bpev01.c1319.g0003	1.78652	1.2817	Bpev01.c0711.g0003	-2.75538	-2.99623
Bpev01.c0391.g0002	1.04315	1.22157	Bpev01.c0711.g0004	-2.96997	-6.16046
Bpev01.c1319.g0004	1.66614	1.35887	Bpev01.c0821.g0008	-3.87411	-4.14909
Bpev01.c0391.g0005	3.02797	3.20583	Bpev01.c0711.g0006	-1.35159	-3.83609
Bpev01.c0391.g0006	1.05925	1.36628	Bpev01.c0821.g0006	-2.06448	-2.62252
Bpev01.c0278.g0028	1.15252	1.67037	Bpev01.c0711.g0009	-4.9162	-2.32139
Bpev01.c0142.g0065	1.65452	1.69439	Bpev01.c1848.g0004	-1.45057	-4.29016
Bpev01.c1402.g0003	1.73979	2.10684	Bpev01.c0821.g0002	-1.82047	-1.78107
Bpev01.c0450.g0015	5.86823	5.44221	Bpev01.c0001.g0013	-4.83273	-4.05011
Bpev01.c1072.g0012	1.34383	1.99276	Bpev01.c0001.g0015	-1.22463	-1.19159
Bpev01.c0450.g0017	6.65698	5.0355	Bpev01.c0001.g0017	-6.80925	-6.80586
Bpev01.c0450.g0016	5.70085	5.59104	Bpev01.c1135.g0010	-3.1095	-3.33697
Bpev01.c0450.g0018	6.58153	6.75265	Bpev01.c0711.g0002	-3.72731	-3.586
Bpev01.c1072.g0017	1.16877	1.60305	Bpev01.c1193.g0003	-2.81825	-2.43543
Bpev01.c0450.g0011	7.60013	8.63336	Bpev01.c0094.g0060	-3.63616	-2.29498
Bpev01.c0450.g0013	4.49213	4.32547	Bpev01.c0545.g0012	-6.75542	-6.05505
Bpev01.c0450.g0012	4.66609	3.92797	Bpev01.c2175.g0002	-3.4803	-3.60451
Bpev01.c0142.g0057	1.26094	1.3677	Bpev01.c1468.g0008	-3.64028	-1.20124
Bpev01.c0142.g0056	1.69369	2.33159	Bpev01.c0545.g0010	-2.18684	-3.08797
Bpev01.c1402.g0010	1.36386	1.1596	Bpev01.c0428.g0034	-1.68443	-2.19348
Bpev01.c0142.g0050	4.55335	5.11182	Bpev01.c2007.g0005	-2.22996	-1.64247
Bpev01.c0996.g0006	2.04935	2.2368	Bpev01.c0428.g0030	-1.69902	-1.20847
Bpev01.c0299.g0032	2.5372	3.92075	Bpev01.c0545.g0008	-1.05896	-1.04612
Bpev01.c0142.g0048	2.01956	2.57768	Bpev01.c0435.g0002	-1.10691	-2.42758
Bpev01.c0996.g0008	1.72214	2.83518	Bpev01.c0094.g0053	-1.96213	-1.48793
Bpev01.c1479.g0008	1.21406	1.06063	Bpev01.c1193.g0017	-5.20913	-4.91108
Bpev01.c0857.g0014	2.24025	3.01201	Bpev01.c1193.g0012	-2.76091	-3.15091
Bpev01.c0278.g0003	4.24668	3.78537	Bpev01.c1028.g0007	-1.96312	-1.91384
Bpev01.c0497.g0019	8.54885	6.93608	Bpev01.c0094.g0058	-2.5321	-1.10263
Bpev01.c0700.g0011	3.62373	3.08553	Bpev01.c2672.g0001	-7.31618	-5.8466
Bpev01.c0700.g0013	6.39156	5.36791	Bpev01.c1028.g0001	-2.66239	-3.03887
Bpev01.c0556.g0007	3.95191	3.21229	Bpev01.c2065.g0005	-1.02225	-1.25454
Bpev01.c0556.g0006	2.17645	3.08767	Bpev01.c2672.g0002	-6.27916	-5.07829
Bpev01.c0700.g0014	8.36788	9.06915	Bpev01.c0435.g0005	-2.98229	-3.15001
Bpev01.c0497.g0017	7.25654	6.27282	Bpev01.c0428.g0026	-1.69637	-1.4999
Bpev01.c0299.g0034	4.13958	4.0601	Bpev01.c0486.g0007	-2.34843	-2.57497
Bpev01.c0497.g0018	8.10447	6.14456	Bpev01.c0978.g0013	-1.96121	-2.85315
Bpev01.c0890.g0012	4.32086	3.90378	Bpev01.c0978.g0014	-3.02281	-3.0845
Bpev01.c0890.g0004	6.55351	3.94263	Bpev01.c1529.g0010	-6.82567	-6.65742
Bpev01.c0161.g0105	1.19747	1.04113	Bpev01.c0114.g0061	-5.64215	-6.29835
Bpev01.c0231.g0002	2.42678	3.80344	Bpev01.c0762.g0008	-1.12594	-1.58076
Bpev01.c0146.g0008	2.07934	1.52653	Bpev01.c1328.g0007	-1.35053	-2.66421
Bpev01.c0053.g0063	7.59374	6.06044	Bpev01.c0025.g0013	-1.22537	-1.60172
Bpev01.c0231.g0001	4.93742	1.98928	Bpev01.c0114.g0065	-2.66702	-2.78446
Bpev01.c0053.g0060	6.75057	5.71702	Bpev01.c0092.g0014	-2.06237	-1.71536
Bpev01.c0146.g0014	1.55436	1.32498	Bpev01.c0116.g0005	-1.63456	-1.58211
Bpev01.c1072.g0021	2.21869	2.39068	Bpev01.c0352.g0007	-1.26341	-2.97371
Bpev01.c0146.g0019	3.74823	4.14356	Bpev01.c0025.g0017	-3.07517	-2.03656
Bpev01.c0053.g0059	7.82835	7.89149	Bpev01.c0025.g0016	-2.49223	-1.71133
Bpev01.c0105.g0025	5.30611	7.41544	Bpev01.c0116.g0004	-1.67368	-1.67632
Bpev01.c0549.g0008	1.74361	2.03218	Bpev01.c0092.g0019	-4.73636	-8.20746
Bpev01.c0053.g0056	1.31966	2.00636	Bpev01.c1328.g0004	-5.38984	-5.65628
Bpev01.c0161.g0113	1.49774	1.2984	Bpev01.c0025.g0014	-2.29004	-1.34305
Bpev01.c0161.g0114	1.04843	1.34834	Bpev01.c0135.g0033	-3.67937	-4.43131
Bpev01.c0543.g0002	2.1672	4.3397	Bpev01.c0116.g0001	-1.55222	-1.79599
Bpev01.c1475.g0010	1.74389	1.67462	Bpev01.c0135.g0035	-2.41974	-3.35667
Bpev01.c4127.g0001	1.66232	1.83039	Bpev01.c0025.g0018	-2.70613	-1.29628
Bpev01.c0112.g0019	2.4997	1.63774	Bpev01.c0800.g0003	-1.21979	-1.19645
Bpev01.c1972.g0008	1.38669	1.81686	Bpev01.c1486.g0001	-1.94281	-1.53265
Bpev01.c1411.g0004	1.90485	1.79716	Bpev01.c1529.g0009	-4.46511	-3.92392
Bpev01.c0142.g0092	3.35216	3.97193	Bpev01.c0500.g0001	-3.62033	-3.29045
Bpev01.c0053.g0040	2.56056	3.45652	Bpev01.c1395.g0003	-1.19619	-1.94631
Bpev01.c1408.g0004	5.34059	6.67832	Bpev01.c0500.g0003	-4.05321	-3.85067
Bpev01.c0053.g0047	1.11503	1.4256	Bpev01.c0114.g0051	-1.46398	-1.55809
Bpev01.c1475.g0014	6.26081	7.34463	Bpev01.c0114.g0054	-4.62658	-5.38229
Bpev01.c1475.g0015	5.52127	7.02428	Bpev01.c0114.g0055	-1.28421	-1.53126
Bpev01.c1411.g0007	1.47944	1.42339	Bpev01.c0114.g0058	-5.72195	-4.29302
Bpev01.c0142.g0097	2.92243	3.66332	Bpev01.c0114.g0059	-4.78049	-6.56344
Bpev01.c1972.g0004	7.99034	2.91214	Bpev01.c0800.g0014	-1.56912	-1.45451
Bpev01.c0328.g0017	3.11254	4.54249	Bpev01.c0092.g0020	-3.03232	-5.52267
Bpev01.c0328.g0016	1.18827	2.81847	Bpev01.c0240.g0028	-1.87733	-2.07278
Bpev01.c1534.g0008	4.98216	4.12941	Bpev01.c1596.g0002	-6.02883	-4.38271
Bpev01.c0112.g0024	6.97994	3.17755	Bpev01.c0240.g0013	-2.21645	-1.92111
Bpev01.c1534.g0006	7.64392	5.22262	Bpev01.c1419.g0013	-1.52676	-2.75941
Bpev01.c1475.g0001	1.34227	1.19505	Bpev01.c0135.g0018	-2.98383	-2.75185
Bpev01.c1411.g0010	1.33502	1.21803	Bpev01.c1419.g0009	-4.0387	-2.97655
Bpev01.c0367.g0019	6.716	7.26506	Bpev01.c1419.g0008	-2.42034	-2.97557
Bpev01.c0112.g0020	2.39911	1.53864	Bpev01.c0135.g0012	-4.71081	-3.21963
Bpev01.c0328.g0001	1.2382	1.02617	Bpev01.c0135.g0014	-1.16087	-1.04551
Bpev01.c0484.g0005	2.83738	2.1286	Bpev01.c0240.g0016	-1.98092	-1.91904
Bpev01.c0484.g0002	6.47481	3.00701	Bpev01.c0135.g0016	-4.6231	-4.80769
Bpev01.c0053.g0026	2.51245	2.87151	Bpev01.c1529.g0006	-6.13722	-6.422
Bpev01.c0426.g0021	1.65677	3.30854	Bpev01.c1529.g0001	-4.3901	-3.63292
Bpev01.c0053.g0020	1.36845	1.45232	Bpev01.c1529.g0002	-1.22591	-1.17758
Bpev01.c0053.g0023	1.22818	1.28823	Bpev01.c1419.g0006	-1.91408	-1.16604
Bpev01.c0645.g0026	2.08936	2.0367	Bpev01.c1349.g0003	-1.02244	-2.24403
Bpev01.c0645.g0028	1.08028	1.97971	Bpev01.c0025.g0024	-4.02676	-2.23282
Bpev01.c1031.g0006	1.23807	1.78454	Bpev01.c0992.g0001	-4.8705	-5.14191
Bpev01.c0053.g0015	1.17278	1.62736	Bpev01.c1545.g0002	-2.96697	-2.30442
Bpev01.c0484.g0028	2.95196	2.46527	Bpev01.c0025.g0021	-1.62499	-1.26479
Bpev01.c0484.g0027	3.43698	4.56226	Bpev01.c0992.g0009	-1.98574	-2.02079
Bpev01.c0990.g0003	1.1698	1.2702	Bpev01.c0135.g0022	-5.83421	-6.24422
Bpev01.c0053.g0007	2.32618	2.72853	Bpev01.c0135.g0021	-7.86537	-4.35312
Bpev01.c1078.g0001	4.99223	5.41478	Bpev01.c0800.g0035	-5.41639	-3.74617
Bpev01.c0331.g0007	1.13831	1.09361	Bpev01.c0135.g0028	-3.31232	-3.30331
Bpev01.c0105.g0014	1.88321	2.05784	Bpev01.c0887.g0005	-2.42293	-2.33627
Bpev01.c0105.g0013	3.34407	2.19849	Bpev01.c0320.g0019	-1.84936	-2.07526
Bpev01.c0764.g0013	3.12491	1.20916	Bpev01.c0094.g0004	-1.77907	-1.50463
Bpev01.c1078.g0003	2.31129	2.68807	Bpev01.c1371.g0004	-2.8213	-3.22003
Bpev01.c0046.g0009	1.68629	1.26764	Bpev01.c0167.g0014	-3.33455	-2.41095
Bpev01.c2400.g0001	1.55503	1.28731	Bpev01.c0615.g0010	-5.11097	-6.03345
Bpev01.c0764.g0017	3.47269	3.36327	Bpev01.c1371.g0002	-4.92989	-1.55795
Bpev01.c0764.g0016	6.09968	5.37917	Bpev01.c1653.g0004	-1.44161	-1.82201
Bpev01.c1634.g0005	4.40928	3.10329	Bpev01.c1653.g0001	-3.30681	-4.31382
Bpev01.c0105.g0016	5.55013	5.05488	Bpev01.c1623.g0001	-1.02122	-1.59948
Bpev01.c0105.g0018	1.01709	1.39993	Bpev01.c1484.g0014	-1.12201	-2.41542
Bpev01.c1855.g0004	5.02404	3.31108	Bpev01.c0992.g0011	-2.01305	-1.74662
Bpev01.c3045.g0003	5.55696	4.05659	Bpev01.c0224.g0049	-4.43099	-6.00387
Bpev01.c0324.g0019	2.2556	2.46771	Bpev01.c1484.g0012	-2.3317	-1.96233
Bpev01.c0324.g0016	1.17123	1.05454	Bpev01.c0224.g0046	-2.54632	-3.14247
Bpev01.c0764.g0003	2.7475	3.55381	Bpev01.c0992.g0016	-2.60639	-2.12041
Bpev01.c0484.g0033	2.37363	3.07921	Bpev01.c0094.g0007	-2.21585	-1.79117
Bpev01.c0324.g0010	3.10243	3.43696	Bpev01.c0650.g0008	-1.51949	-1.31197
Bpev01.c0764.g0009	1.55701	1.86521	Bpev01.c0224.g0042	-4.22219	-3.50039
Bpev01.c0324.g0015	1.12223	1.31196	Bpev01.c0094.g0009	-1.20054	-1.22135
Bpev01.c0261.g0072	1.18538	1.39268	Bpev01.c0135.g0077	-3.90142	-3.11283
Bpev01.c0480.g0081	4.80189	4.51755	Bpev01.c0577.g0023	-5.9744	-3.40845
Bpev01.c1031.g0021	1.40654	2.20299	Bpev01.c0577.g0025	-1.61203	-1.1583
Bpev01.c0170.g0017	6.34931	4.64164	Bpev01.c0577.g0026	-1.1255	-1.26545
Bpev01.c1382.g0016	3.16559	3.51002	Bpev01.c1213.g0002	-2.49754	-3.11955
Bpev01.c1382.g0013	1.5535	1.249	Bpev01.c0577.g0022	-3.83407	-2.55321
Bpev01.c1382.g0014	3.02168	1.37633	Bpev01.c0135.g0084	-2.22961	-1.38063
Bpev01.c0170.g0012	3.97154	3.32843	Bpev01.c0135.g0083	-3.30622	-3.17442
Bpev01.c1816.g0002	1.24119	1.04576	Bpev01.c0224.g0052	-1.99508	-2.79995
Bpev01.c0604.g0004	1.68221	2.50344	Bpev01.c1371.g0014	-4.95634	-4.27826
Bpev01.c0989.g0008	2.75993	2.93122	Bpev01.c0167.g0005	-4.92511	-3.39572
Bpev01.c1315.g0001	6.18356	4.02522	Bpev01.c1097.g0002	-2.26698	-3.50297
Bpev01.c1315.g0002	4.25686	2.97339	Bpev01.c0167.g0004	-4.76733	-3.77726
Bpev01.c2184.g0002	1.02742	1.91773	Bpev01.c0025.g0040	-1.41996	-2.26323
Bpev01.c2093.g0011	1.2893	1.3044	Bpev01.c0167.g0007	-2.05621	-1.58361
Bpev01.c2300.g0005	2.40276	1.60279	Bpev01.c1097.g0004	-2.37129	-2.14984
Bpev01.c0488.g0018	4.04114	2.92769	Bpev01.c0114.g0011	-2.3697	-1.83926
Bpev01.c0488.g0015	2.33184	3.18605	Bpev01.c0114.g0014	-4.47004	-6.69005
Bpev01.c0488.g0012	1.37294	1.06233	Bpev01.c0577.g0019	-8.13474	-7.5705
Bpev01.c0488.g0010	1.4326	1.62014	Bpev01.c0151.g0010	-2.62633	-1.27968
Bpev01.c1382.g0017	2.54669	2.66347	Bpev01.c0577.g0012	-6.18436	-3.09391
Bpev01.c0101.g0074	1.81701	1.15589	Bpev01.c0210.g0003	-2.42143	-2.22572
Bpev01.c0101.g0075	1.63423	1.47632	Bpev01.c0135.g0053	-1.00693	-1.38245
Bpev01.c0170.g0027	2.36583	2.91295	Bpev01.c0151.g0009	-2.13289	-3.03554
Bpev01.c0101.g0076	1.5252	1.32891	Bpev01.c0226.g0001	-4.5432	-9.12797
Bpev01.c0101.g0070	3.93005	4.2427	Bpev01.c0777.g0009	-1.24648	-1.43249
Bpev01.c0170.g0022	1.51231	1.71783	Bpev01.c0777.g0003	-2.27152	-2.5707
Bpev01.c1315.g0012	4.95894	4.26921	Bpev01.c0777.g0006	-3.34133	-3.41976
Bpev01.c1315.g0011	1.36676	1.96797	Bpev01.c0114.g0048	-2.90049	-2.75818
Bpev01.c0989.g0003	1.55854	1.62694	Bpev01.c0467.g0020	-4.15963	-4.09116
Bpev01.c2379.g0003	1.75983	2.38554	Bpev01.c1103.g0007	-4.46168	-4.62329
Bpev01.c2379.g0004	3.69938	3.2606	Bpev01.c0151.g0003	-3.02207	-2.6362
Bpev01.c1009.g0004	1.39528	1.8817	Bpev01.c0577.g0041	-1.47023	-1.05325
Bpev01.c0101.g0077	3.4457	3.40424	Bpev01.c0151.g0002	-1.95361	-3.05555
Bpev01.c0148.g0009	1.37937	2.20701	Bpev01.c1154.g0001	-6.11591	-6.58119
Bpev01.c1668.g0003	4.77976	5.41152	Bpev01.c2789.g0001	-3.6627	-3.39887
Bpev01.c0148.g0007	5.55591	5.68378	Bpev01.c1154.g0002	-6.54691	-7.69557
Bpev01.c1851.g0002	4.42203	2.53006	Bpev01.c1623.g0017	-1.94781	-2.50484
Bpev01.c1668.g0001	1.56784	4.38972	Bpev01.c0615.g0006	-1.90715	-2.1377
Bpev01.c0148.g0001	3.59916	4.9142	Bpev01.c0615.g0001	-2.56984	-1.39004
Bpev01.c1851.g0003	3.62316	3.08931	Bpev01.c0167.g0023	-3.24144	-3.67261
Bpev01.c1167.g0014	10.7337	6.84312	Bpev01.c2330.g0011	-4.6978	-6.8117
Bpev01.c0547.g0003	1.01032	4.04629	Bpev01.c1623.g0013	-7.24295	-5.14317
Bpev01.c0547.g0009	4.76071	5.9259	Bpev01.c0224.g0037	-3.27577	-2.45361
Bpev01.c0488.g0034	1.33558	1.33944	Bpev01.c3115.g0001	-5.51823	-4.40083
Bpev01.c0488.g0032	8.50507	9.31704	Bpev01.c0114.g0033	-2.50814	-1.00075
Bpev01.c0170.g0007	1.27364	1.2941	Bpev01.c0224.g0036	-4.24103	-1.74667
Bpev01.c0170.g0002	2.50598	2.90936	Bpev01.c0114.g0036	-3.48092	-2.70047
Bpev01.c0148.g0016	6.59231	5.37709	Bpev01.c1044.g0004	-2.57923	-1.33881
Bpev01.c0454.g0017	2.87886	2.15617	Bpev01.c1044.g0003	-8.44057	-4.58288
Bpev01.c0170.g0001	3.4258	3.70711	Bpev01.c0577.g0035	-1.62549	-1.15282
Bpev01.c1076.g0004	1.4482	1.63461	Bpev01.c0135.g0068	-2.36892	-1.75964
Bpev01.c0148.g0015	6.06687	5.85097	Bpev01.c0135.g0067	-2.44435	-1.83599
Bpev01.c1076.g0006	1.29223	1.24991	Bpev01.c0577.g0030	-8.07162	-5.43155
Bpev01.c0148.g0010	1.18035	1.13304	Bpev01.c0577.g0031	-5.29292	-2.62123
Bpev01.c1167.g0025	2.31546	1.96313	Bpev01.c1154.g0004	-6.19967	-6.09069
Bpev01.c1167.g0024	3.026	1.68858	Bpev01.c0946.g0010	-6.90751	-6.64867
Bpev01.c0547.g0018	1.82745	4.39219	Bpev01.c0777.g0027	-3.55343	-3.43078
Bpev01.c1167.g0027	2.60742	3.27382	Bpev01.c2147.g0009	-1.68471	-1.09229
Bpev01.c0205.g0024	1.43538	1.34003	Bpev01.c2330.g0009	-3.18493	-1.65166
Bpev01.c0365.g0039	1.38273	1.14723	Bpev01.c0946.g0008	-2.1874	-4.65878
Bpev01.c0365.g0033	2.54845	1.59589	Bpev01.c0946.g0009	-5.16454	-4.35765
Bpev01.c0454.g0006	2.43355	2.33861	Bpev01.c1937.g0001	-2.41832	-1.06384
Bpev01.c0363.g0011	1.8892	2.87226	Bpev01.c0556.g0015	-1.04771	-1.81137
Bpev01.c0205.g0010	6.51145	3.99574	Bpev01.c3464.g0001	-2.90052	-2.06783
Bpev01.c1074.g0002	2.28226	3.60795	Bpev01.c1046.g0005	-1.5178	-2.19306
Bpev01.c0582.g0013	1.63244	1.22245	Bpev01.c0027.g0021	-4.30309	-2.6403
Bpev01.c1074.g0003	1.86688	3.99666	Bpev01.c0777.g0012	-1.79792	-1.66003
Bpev01.c0365.g0028	1.30494	1.39599	Bpev01.c0798.g0004	-1.67625	-4.35831
Bpev01.c0420.g0024	8.06561	8.76678	Bpev01.c0027.g0026	-1.48383	-1.2535
Bpev01.c0170.g0066	2.34457	1.35346	Bpev01.c0777.g0019	-3.9792	-3.77325
Bpev01.c1074.g0001	2.60781	3.53337	Bpev01.c0798.g0003	-6.65812	-6.18913
Bpev01.c0420.g0023	3.07574	2.80352	Bpev01.c2368.g0004	-1.74619	-1.56052
Bpev01.c0044.g0108	7.03277	6.42612	Bpev01.c1124.g0003	-1.55626	-3.698
Bpev01.c0172.g0006	2.20708	1.67006	Bpev01.c1124.g0006	-6.3477	-5.63344
Bpev01.c0864.g0001	4.10136	4.82385	Bpev01.c1124.g0004	-2.29156	-1.5065
Bpev01.c0172.g0001	1.42493	1.13953	Bpev01.c0634.g0026	-1.28523	-1.93066
Bpev01.c0328.g0021	3.42325	2.82994	Bpev01.c0027.g0013	-3.36711	-3.64489
Bpev01.c0172.g0004	1.13322	1.17665	Bpev01.c0027.g0016	-1.37391	-1.3027
Bpev01.c0328.g0020	2.43666	1.82983	Bpev01.c0575.g0014	-5.077	-6.48054
Bpev01.c0328.g0025	2.76876	3.43041	Bpev01.c2473.g0001	-2.53247	-2.38222
Bpev01.c0328.g0024	5.03673	1.98742	Bpev01.c0575.g0010	-1.43682	-1.16239
Bpev01.c2243.g0001	1.19351	2.43446	Bpev01.c0889.g0011	-3.42379	-1.19047
Bpev01.c0864.g0007	2.16264	1.24465	Bpev01.c0577.g0001	-1.60585	-1.45428
Bpev01.c0328.g0027	3.54943	2.75902	Bpev01.c0577.g0002	-1.80014	-2.34543
Bpev01.c3364.g0001	4.92847	4.46099	Bpev01.c0889.g0017	-4.57709	-3.65928
Bpev01.c0511.g0004	4.03818	3.19394	Bpev01.c0889.g0016	-3.30188	-1.93621
Bpev01.c0511.g0003	2.36807	2.81878	Bpev01.c0889.g0013	-3.61519	-3.42171
Bpev01.c1291.g0004	2.49966	2.13431	Bpev01.c1985.g0009	-4.78779	-4.85888
Bpev01.c1814.g0003	2.2453	1.13664	Bpev01.c0634.g0019	-3.62845	-2.40636
Bpev01.c1814.g0006	2.30299	1.69958	Bpev01.c0634.g0018	-5.5796	-3.53153
Bpev01.c0422.g0009	1.43533	1.17738	Bpev01.c1840.g0004	-2.29585	-1.62798
Bpev01.c0365.g0010	3.79849	3.75529	Bpev01.c1604.g0001	-3.65249	-2.17124
Bpev01.c0365.g0004	1.83748	2.59892	Bpev01.c0575.g0024	-5.59319	-4.29927
Bpev01.c0170.g0045	1.39304	1.30963	Bpev01.c0575.g0022	-1.41554	-2.27472
Bpev01.c0365.g0002	1.39504	1.90456	Bpev01.c0634.g0012	-4.05195	-4.63826
Bpev01.c1976.g0001	2.45341	1.61522	Bpev01.c0575.g0020	-3.41402	-2.83712
Bpev01.c2436.g0002	1.75956	1.08416	Bpev01.c0889.g0008	-2.10824	-2.94252
Bpev01.c0732.g0001	3.31881	2.65331	Bpev01.c0889.g0004	-5.43097	-5.60117
Bpev01.c0018.g0086	2.88985	5.89447	Bpev01.c0889.g0003	-1.91104	-3.49674
Bpev01.c0732.g0005	1.8844	2.71622	Bpev01.c3633.g0001	-4.28504	-2.94107
Bpev01.c0452.g0020	2.30877	2.04925	Bpev01.c0889.g0001	-2.45994	-3.73349
Bpev01.c0679.g0022	1.85315	1.91125	Bpev01.c1827.g0012	-1.07744	-1.84593
Bpev01.c2245.g0002	1.95843	4.27489	Bpev01.c0449.g0022	-1.40417	-1.62076
Bpev01.c0458.g0016	1.03059	1.44569	Bpev01.c1172.g0014	-1.2106	-1.32616
Bpev01.c0679.g0018	1.25695	1.68104	Bpev01.c0449.g0028	-1.61783	-1.05084
Bpev01.c0018.g0079	2.97103	3.22454	Bpev01.c1341.g0001	-2.09366	-1.58136
Bpev01.c0237.g0005	1.18418	1.26239	Bpev01.c1985.g0010	-4.85121	-4.37125
Bpev01.c0018.g0075	3.10797	2.40366	Bpev01.c1985.g0011	-2.36555	-2.16089
Bpev01.c1163.g0014	6.04526	4.84227	Bpev01.c0242.g0011	-1.63553	-1.90074
Bpev01.c0679.g0010	1.88308	2.22857	Bpev01.c1341.g0003	-1.22167	-1.35103
Bpev01.c0452.g0010	5.0589	5.48977	Bpev01.c0680.g0004	-8.00952	-6.33651
Bpev01.c0452.g0011	1.81277	1.95371	Bpev01.c0779.g0013	-4.21132	-1.5134
Bpev01.c0395.g0003	1.39338	1.27618	Bpev01.c1714.g0001	-8.27971	-7.3067
Bpev01.c0679.g0011	2.33153	1.54028	Bpev01.c1827.g0008	-2.24778	-4.37177
Bpev01.c0237.g0002	3.48649	3.88687	Bpev01.c2035.g0007	-1.87388	-2.17005
Bpev01.c0395.g0007	5.96324	6.61783	Bpev01.c0948.g0008	-2.07609	-1.76532
Bpev01.c0237.g0001	3.59006	3.94172	Bpev01.c0575.g0005	-1.13688	-1.25592
Bpev01.c0452.g0019	3.18847	2.85819	Bpev01.c1269.g0006	-2.80072	-4.2885
Bpev01.c1222.g0001	1.19391	1.19374	Bpev01.c1172.g0001	-2.66119	-1.26479
Bpev01.c0458.g0025	1.0217	1.03883	Bpev01.c0962.g0011	-1.69048	-4.31773
Bpev01.c1222.g0008	1.24919	1.18542	Bpev01.c0135.g0009	-2.38017	-1.69084
Bpev01.c1163.g0017	2.91982	7.10398	Bpev01.c0135.g0001	-1.78638	-1.34926
Bpev01.c1163.g0016	7.72731	6.07541	Bpev01.c0449.g0040	-1.15595	-1.06008
Bpev01.c1005.g0012	1.58822	1.10262	Bpev01.c0449.g0041	-4.44601	-4.42872
Bpev01.c1163.g0019	2.28188	1.96143	Bpev01.c0449.g0049	-3.57395	-3.39098
Bpev01.c0641.g0008	2.82425	3.42298	Bpev01.c0910.g0004	-1.55818	-1.2528
Bpev01.c0420.g0017	3.03514	2.96874	Bpev01.c0910.g0003	-6.33349	-5.27254
Bpev01.c0018.g0064	1.45716	1.312	Bpev01.c3351.g0001	-4.69805	-4.07527
Bpev01.c0395.g0014	1.113	1.39105	Bpev01.c1170.g0008	-1.62348	-1.21596
Bpev01.c1887.g0001	3.27676	4.07986	Bpev01.c0411.g0017	-5.11897	-6.84734
Bpev01.c0016.g0008	1.51553	1.99676	Bpev01.c0449.g0055	-1.23962	-1.41816
Bpev01.c0953.g0001	2.35422	2.74534	Bpev01.c0411.g0012	-3.88403	-6.08382
Bpev01.c0395.g0013	1.18228	1.05223	Bpev01.c0411.g0016	-1.16332	-1.90518
Bpev01.c0953.g0005	1.95969	3.11149	Bpev01.c1170.g0013	-5.63024	-3.68914
Bpev01.c0953.g0004	2.42245	2.84749	Bpev01.c0352.g0015	-1.83868	-1.82606
Bpev01.c0953.g0007	5.00204	2.59803	Bpev01.c1170.g0018	-5.64036	-4.6825
Bpev01.c0732.g0011	1.17821	1.22072	Bpev01.c0682.g0012	-2.78561	-2.32296
Bpev01.c0732.g0018	1.94029	3.17129	Bpev01.c0018.g0121	-3.44588	-5.46203
Bpev01.c0959.g0001	4.2685	1.19505	Bpev01.c0018.g0123	-7.84581	-7.78424
Bpev01.c0959.g0002	1.87976	1.61189	Bpev01.c2625.g0002	-7.62153	-5.38449
Bpev01.c2028.g0001	1.41989	1.23442	Bpev01.c0337.g0010	-3.45808	-2.60864
Bpev01.c2028.g0002	1.76387	1.10426	Bpev01.c1889.g0004	-4.97121	-9.3749
Bpev01.c1818.g0003	1.8388	1.08968	Bpev01.c0337.g0011	-1.14033	-1.31722
Bpev01.c0018.g0044	3.32109	3.29332	Bpev01.c0519.g0003	-4.46514	-4.9857
Bpev01.c0399.g0001	3.95064	5.24347	Bpev01.c1981.g0012	-5.73302	-4.49214
Bpev01.c1165.g0007	2.76833	2.51062	Bpev01.c0480.g0072	-1.43737	-1.44791
Bpev01.c0237.g0037	1.06893	1.1371	Bpev01.c0016.g0066	-6.72789	-5.45691
Bpev01.c1666.g0003	2.73864	3.85	Bpev01.c0480.g0073	-3.73846	-2.83745
Bpev01.c1666.g0004	1.94903	3.90255	Bpev01.c0299.g0023	-2.95685	-3.51439
Bpev01.c1721.g0003	5.59289	6.78332	Bpev01.c0016.g0067	-5.49273	-4.44731
Bpev01.c0018.g0041	3.37509	3.14806	Bpev01.c0860.g0010	-4.6577	-4.78552
Bpev01.c0237.g0032	1.54689	1.49247	Bpev01.c0337.g0027	-1.57306	-1.20677
Bpev01.c0237.g0034	7.43974	5.48026	Bpev01.c0016.g0051	-1.29619	-1.09032
Bpev01.c2590.g0001	3.87631	1.07662	Bpev01.c0996.g0020	-5.8488	-2.46692
Bpev01.c0517.g0023	1.39109	2.53942	Bpev01.c0018.g0118	-7.05417	-6.08257
Bpev01.c0957.g0011	1.82298	2.60088	Bpev01.c0337.g0021	-1.29644	-1.26849
Bpev01.c0517.g0007	6.54243	5.34791	Bpev01.c0996.g0024	-3.17414	-2.19342
Bpev01.c0018.g0031	4.96834	3.67029	Bpev01.c0018.g0115	-2.12589	-1.32151
Bpev01.c0018.g0030	3.04049	1.79499	Bpev01.c0586.g0004	-2.76053	-1.48012
Bpev01.c0957.g0014	2.08459	1.25899	Bpev01.c1161.g0005	-3.49949	-3.10767
Bpev01.c1226.g0001	1.66419	1.32933	Bpev01.c0480.g0065	-3.50691	-3.63428
Bpev01.c0395.g0048	2.04571	2.71024	Bpev01.c0299.g0019	-2.19248	-1.38127
Bpev01.c1226.g0002	2.04247	2.35117	Bpev01.c0480.g0061	-2.17637	-2.28953
Bpev01.c1226.g0003	2.22797	2.82096	Bpev01.c0016.g0054	-1.80383	-2.35203
Bpev01.c0018.g0037	1.57092	1.43713	Bpev01.c0142.g0020	-4.04302	-1.53252
Bpev01.c0237.g0046	2.91335	2.44834	Bpev01.c0734.g0009	-3.49258	-3.84413
Bpev01.c0018.g0038	1.82287	1.98598	Bpev01.c0734.g0008	-2.4743	-3.43662
Bpev01.c2150.g0003	2.18557	1.11892	Bpev01.c0142.g0016	-2.20256	-3.93084
Bpev01.c1445.g0003	7.41548	7.49692	Bpev01.c0142.g0015	-1.56734	-1.30458
Bpev01.c1445.g0005	5.15151	4.03112	Bpev01.c0018.g0103	-3.63064	-3.60887
Bpev01.c1445.g0004	6.87354	5.22875	Bpev01.c1107.g0001	-2.06977	-1.34614
Bpev01.c0018.g0022	2.6577	3.34884	Bpev01.c0480.g0058	-3.24833	-3.57797
Bpev01.c0237.g0018	1.728	1.16994	Bpev01.c0299.g0009	-4.8626	-3.53286
Bpev01.c0018.g0023	2.35739	2.80231	Bpev01.c0645.g0001	-2.54514	-2.13005
Bpev01.c0237.g0011	3.19451	1.33903	Bpev01.c0016.g0085	-1.33528	-1.43829
Bpev01.c0018.g0027	3.49777	2.09191	Bpev01.c0299.g0004	-1.07995	-1.11199
Bpev01.c0016.g0049	2.61861	4.105	Bpev01.c0645.g0005	-2.73186	-3.54443
Bpev01.c0395.g0056	5.65561	6.19791	Bpev01.c0480.g0051	-2.42788	-2.5487
Bpev01.c0016.g0042	5.31839	5.92585	Bpev01.c0645.g0009	-1.62101	-1.17634
Bpev01.c0517.g0003	1.29899	1.538	Bpev01.c0299.g0003	-1.29983	-1.84824
Bpev01.c0517.g0006	2.02174	2.20862	Bpev01.c0929.g0019	-1.51347	-1.64198
Bpev01.c0016.g0043	1.85415	1.4416	Bpev01.c0552.g0010	-2.80119	-2.75956
Bpev01.c0517.g0005	4.78806	5.77518	Bpev01.c0142.g0005	-3.72701	-3.06897
Bpev01.c3398.g0001	7.62493	4.73725	Bpev01.c0768.g0006	-5.49863	-5.0107
Bpev01.c0018.g0015	2.29903	2.64332	Bpev01.c0278.g0042	-4.87754	-3.37024
Bpev01.c0458.g0004	1.48587	1.84107	Bpev01.c1627.g0006	-7.17245	-6.41546
Bpev01.c0736.g0001	1.48521	1.01773	Bpev01.c1627.g0007	-6.2299	-7.12522
Bpev01.c1502.g0001	1.23788	1.9096	Bpev01.c0519.g0010	-3.86958	-4.09993
Bpev01.c2783.g0002	1.25622	1.58868	Bpev01.c1627.g0003	-3.94619	-4.26323
Bpev01.c0016.g0182	2.30551	3.96242	Bpev01.c1753.g0004	-2.0614	-2.70966
Bpev01.c0415.g0014	2.2944	2.37073	Bpev01.c1753.g0003	-4.28471	-3.30025
Bpev01.c0892.g0021	3.06377	3.02587	Bpev01.c0480.g0044	-1.0567	-1.08007
Bpev01.c2521.g0002	4.66589	4.8169	Bpev01.c0929.g0020	-3.73316	-2.65807
Bpev01.c0241.g0019	2.77014	2.20187	Bpev01.c0142.g0001	-2.68724	-2.89459
Bpev01.c0782.g0013	3.4005	2.99284	Bpev01.c0645.g0016	-1.74334	-6.02294
Bpev01.c0782.g0012	1.35055	3.36334	Bpev01.c0645.g0017	-2.93764	-1.39204
Bpev01.c0520.g0001	2.51898	3.36386	Bpev01.c0645.g0018	-3.10294	-2.5699
Bpev01.c0520.g0002	3.4485	3.30989	Bpev01.c0552.g0018	-4.64621	-1.94528
Bpev01.c0951.g0009	3.81773	2.35504	Bpev01.c0894.g0005	-1.62499	-1.27779
Bpev01.c0356.g0031	2.41983	2.00941	Bpev01.c1538.g0005	-2.40341	-2.45404
Bpev01.c0356.g0032	4.84038	2.49887	Bpev01.c0827.g0002	-3.88379	-3.87275
Bpev01.c0415.g0024	7.95158	4.78306	Bpev01.c0083.g0027	-2.53393	-2.43844
Bpev01.c0356.g0038	5.18825	1.3743	Bpev01.c0278.g0015	-2.69995	-3.06603
Bpev01.c0892.g0014	4.53051	1.81132	Bpev01.c0480.g0035	-3.19606	-3.22296
Bpev01.c0356.g0030	2.62608	2.17483	Bpev01.c0480.g0032	-1.76979	-1.21375
Bpev01.c0241.g0013	5.74856	5.33415	Bpev01.c0480.g0034	-4.91959	-4.16776
Bpev01.c4953.g0001	6.12362	3.90906	Bpev01.c0083.g0022	-1.59551	-1.43042
Bpev01.c0398.g0001	1.36998	1.33294	Bpev01.c0497.g0002	-1.78276	-3.51534
Bpev01.c0016.g0178	1.83359	1.74113	Bpev01.c0480.g0030	-1.58488	-1.74545
Bpev01.c0131.g0003	1.09395	1.74701	Bpev01.c0142.g0076	-2.46977	-1.66007
Bpev01.c0131.g0008	1.26592	1.24851	Bpev01.c0497.g0006	-3.77739	-3.42169
Bpev01.c2132.g0002	1.89872	1.87969	Bpev01.c0497.g0005	-3.77406	-4.25357
Bpev01.c0356.g0027	1.08137	1.24647	Bpev01.c0827.g0011	-6.11734	-5.5071
Bpev01.c1654.g0003	1.65015	1.38642	Bpev01.c0827.g0015	-5.48129	-8.47362
Bpev01.c0136.g0027	1.27794	1.12795	Bpev01.c0480.g0028	-1.68612	-2.15801
Bpev01.c0131.g0001	1.31078	2.30755	Bpev01.c0278.g0026	-1.79629	-1.32845
Bpev01.c1480.g0001	1.42751	3.62954	Bpev01.c0391.g0007	-6.40968	-2.86081
Bpev01.c0356.g0013	2.23863	2.23045	Bpev01.c0278.g0027	-2.05261	-2.40708
Bpev01.c0356.g0014	6.49354	6.28012	Bpev01.c0480.g0021	-1.45298	-1.28113
Bpev01.c0182.g0002	1.12316	1.74462	Bpev01.c0278.g0021	-2.80425	-1.94059
Bpev01.c1764.g0012	1.48446	1.4173	Bpev01.c0480.g0020	-1.42279	-1.35143
Bpev01.c0305.g0001	4.30936	2.98656	Bpev01.c2156.g0004	-3.02436	-1.57964
Bpev01.c0026.g0015	5.03588	4.41276	Bpev01.c0278.g0023	-3.68068	-3.58692
Bpev01.c1764.g0013	2.36637	2.09918	Bpev01.c0827.g0009	-4.02921	-3.14186
Bpev01.c1764.g0014	3.44112	3.45277	Bpev01.c0480.g0022	-1.99109	-1.35345
Bpev01.c1603.g0003	1.83741	1.12267	Bpev01.c0083.g0030	-3.32853	-2.95562
Bpev01.c1603.g0005	2.42131	3.15853	Bpev01.c0142.g0068	-1.41593	-1.63109
Bpev01.c1603.g0006	2.22468	3.52114	Bpev01.c0083.g0031	-1.9952	-2.12432
Bpev01.c1155.g0005	1.44271	1.68054	Bpev01.c2193.g0003	-3.54423	-2.84982
Bpev01.c1155.g0004	6.60094	5.37711	Bpev01.c0299.g0041	-3.63268	-3.97097
Bpev01.c0030.g0036	1.38477	1.46035	Bpev01.c4481.g0001	-3.96784	-4.39412
Bpev01.c2462.g0002	2.78853	1.55613	Bpev01.c0299.g0040	-1.85675	-3.38587
Bpev01.c2462.g0003	3.85138	2.03564	Bpev01.c1072.g0010	-2.66288	-1.68333
Bpev01.c0998.g0006	3.71904	3.56601	Bpev01.c0142.g0058	-2.17137	-2.62489
Bpev01.c0998.g0004	1.93763	1.04766	Bpev01.c0480.g0018	-4.01144	-2.23945
Bpev01.c0998.g0005	3.13401	1.42896	Bpev01.c0700.g0004	-3.38783	-1.23729
Bpev01.c1865.g0002	1.3083	1.47608	Bpev01.c0700.g0005	-3.52371	-3.74694
Bpev01.c1155.g0013	1.4216	1.28461	Bpev01.c0700.g0008	-1.3306	-1.84622
Bpev01.c0841.g0003	2.94665	3.09122	Bpev01.c0299.g0046	-1.04233	-1.03871
Bpev01.c0415.g0035	5.32641	7.29988	Bpev01.c0299.g0030	-1.51978	-1.28291
Bpev01.c0452.g0008	2.09654	2.48794	Bpev01.c1479.g0009	-1.42896	-1.07159
Bpev01.c0393.g0001	1.96128	2.36348	Bpev01.c0299.g0031	-1.68255	-2.04668
Bpev01.c0283.g0001	1.43455	1.16835	Bpev01.c0996.g0005	-1.62359	-2.60483
Bpev01.c0173.g0002	1.47518	2.08365	Bpev01.c0337.g0003	-2.76683	-2.86578
Bpev01.c2517.g0005	7.68062	6.93349	Bpev01.c0337.g0004	-1.89408	-1.30668
Bpev01.c3275.g0002	1.14157	1.34528	Bpev01.c0480.g0007	-4.7571	-4.65786
Bpev01.c2889.g0001	1.70578	3.02516	Bpev01.c0857.g0013	-4.25301	-3.72538
Bpev01.c1586.g0001	2.45547	2.4107	Bpev01.c0857.g0012	-2.49174	-2.24227
Bpev01.c1586.g0002	1.14197	1.31813	Bpev01.c1901.g0011	-2.38895	-1.77482
Bpev01.c1150.g0007	1.02359	1.20544	Bpev01.c0916.g0003	-3.56114	-3.69934
Bpev01.c5509.g0001	8.53993	9.29791	Bpev01.c0480.g0008	-4.16294	-5.37382
Bpev01.c2179.g0002	1.698	2.0392	Bpev01.c1901.g0010	-2.15513	-1.1308
Bpev01.c2179.g0001	6.23894	6.92035	Bpev01.c0480.g0003	-2.05806	-1.13461
Bpev01.c2179.g0003	3.7413	3.78226	Bpev01.c0480.g0002	-2.86944	-3.03753
Bpev01.c0993.g0004	6.09096	1.95012	Bpev01.c1072.g0009	-2.85668	-2.01849
Bpev01.c0044.g0098	2.61526	2.22061	Bpev01.c0480.g0004	-1.90451	-1.24937
Bpev01.c0993.g0003	5.79583	3.18444	Bpev01.c1981.g0008	-1.14236	-1.09426
Bpev01.c1366.g0002	1.98492	1.34918	Bpev01.c0556.g0003	-1.21266	-1.08766
Bpev01.c1040.g0020	3.19364	1.47608	Bpev01.c0556.g0002	-3.19883	-1.23682
Bpev01.c1040.g0021	3.37594	2.62889	Bpev01.c0278.g0002	-1.5728	-2.9565
Bpev01.c0044.g0092	1.05035	1.20534	Bpev01.c1981.g0006	-1.92985	-1.70259
Bpev01.c0044.g0090	4.01044	5.1008	Bpev01.c0040.g0007	-2.82818	-2.26496
Bpev01.c0993.g0007	4.77052	2.95213	Bpev01.c0857.g0008	-1.56642	-1.05876
Bpev01.c0365.g0045	2.38106	1.90619	Bpev01.c0142.g0045	-3.34544	-2.74037
Bpev01.c3210.g0001	4.70588	6.31864	Bpev01.c1901.g0009	-1.99717	-2.39445
Bpev01.c0044.g0089	4.01398	9.47686	Bpev01.c0142.g0044	-3.35266	-2.39488
Bpev01.c0044.g0085	4.09095	3.77409	Bpev01.c0278.g0007	-3.48173	-6.05033
Bpev01.c0365.g0041	3.89801	3.38286	Bpev01.c0142.g0040	-2.40816	-1.26479
Bpev01.c0145.g0072	1.6602	1.619	Bpev01.c0146.g0003	-1.12717	-1.27922
Bpev01.c0044.g0077	4.38486	4.34883	Bpev01.c0161.g0106	-2.96531	-3.0021
Bpev01.c0429.g0025	1.70797	1.63196	Bpev01.c1352.g0011	-1.51521	-1.24174
Bpev01.c0429.g0026	2.13243	1.83415	Bpev01.c0146.g0005	-2.90429	-1.12907
Bpev01.c0494.g0001	2.16265	3.48403	Bpev01.c0549.g0004	-2.1049	-3.59212
Bpev01.c0145.g0061	1.67621	1.60373	Bpev01.c0549.g0006	-3.66734	-1.99351
Bpev01.c1192.g0006	1.34345	1.34501	Bpev01.c1859.g0001	-3.67941	-3.63801
Bpev01.c0213.g0057	4.16559	2.97453	Bpev01.c0161.g0102	-3.09872	-2.5737
Bpev01.c1192.g0005	1.34516	1.35598	Bpev01.c0146.g0010	-3.37773	-3.91884
Bpev01.c0429.g0029	1.76184	2.40069	Bpev01.c0146.g0011	-5.41893	-5.43287
Bpev01.c0044.g0068	1.93571	2.16489	Bpev01.c1352.g0002	-4.11734	-3.45871
Bpev01.c0044.g0065	8.3917	8.25166	Bpev01.c2063.g0002	-3.00946	-3.50274
Bpev01.c0919.g0029	4.04124	4.48067	Bpev01.c1072.g0022	-4.38191	-2.27855
Bpev01.c0044.g0059	1.81847	1.62751	Bpev01.c0146.g0018	-4.188	-7.74515
Bpev01.c0044.g0058	1.71485	1.55607	Bpev01.c1072.g0028	-2.80963	-1.82952
Bpev01.c0044.g0053	1.23147	1.00655	Bpev01.c0105.g0021	-2.13596	-1.53147
Bpev01.c3046.g0003	1.0565	1.09251	Bpev01.c1352.g0006	-2.94684	-2.65012
Bpev01.c1691.g0001	1.47041	2.41711	Bpev01.c0161.g0112	-6.92839	-6.8018
Bpev01.c2123.g0001	1.72487	1.62141	Bpev01.c0053.g0050	-2.63905	-1.71427
Bpev01.c1687.g0007	3.49881	1.84061	Bpev01.c0135.g0091	-2.43302	-1.39993
Bpev01.c3050.g0001	2.33398	2.24474	Bpev01.c0426.g0005	-1.57077	-8.6069
Bpev01.c0213.g0039	3.73785	3.51491	Bpev01.c0146.g0024	-3.79395	-2.10975
Bpev01.c0213.g0038	1.40546	2.03255	Bpev01.c0426.g0002	-1.1374	-1.56807
Bpev01.c2394.g0001	9.56926	8.60794	Bpev01.c0112.g0011	-1.28539	-2.03838
Bpev01.c1687.g0003	2.44696	2.16102	Bpev01.c0146.g0025	-4.58171	-3.15742
Bpev01.c1530.g0006	1.48339	1.62922	Bpev01.c0426.g0009	-2.18683	-2.64686
Bpev01.c1530.g0008	1.40037	1.21817	Bpev01.c0112.g0012	-1.91067	-3.17503
Bpev01.c0044.g0043	2.76785	4.32614	Bpev01.c0053.g0048	-4.33064	-3.09008
Bpev01.c0044.g0041	1.71017	1.2481	Bpev01.c1475.g0011	-2.75265	-1.74498
Bpev01.c2123.g0002	2.04629	1.3493	Bpev01.c1534.g0010	-2.22596	-2.12498
Bpev01.c0389.g0043	1.00831	1.60318	Bpev01.c1534.g0011	-2.77422	-2.55031
Bpev01.c0389.g0045	1.20606	1.39529	Bpev01.c1411.g0003	-2.39625	-2.26728
Bpev01.c0274.g0001	3.09133	2.42541	Bpev01.c0367.g0005	-1.55217	-2.46615
Bpev01.c2645.g0004	6.95616	6.77116	Bpev01.c0135.g0099	-3.2204	-2.83034
Bpev01.c2645.g0003	5.76166	6.47066	Bpev01.c0328.g0014	-1.62818	-1.14848
Bpev01.c0818.g0012	1.95088	1.36801	Bpev01.c0142.g0099	-4.25302	-3.54407
Bpev01.c2275.g0001	1.62058	1.85106	Bpev01.c0328.g0013	-2.27044	-1.81408
Bpev01.c0094.g0202	1.01248	1.48968	Bpev01.c0112.g0010	-3.68234	-1.40276
Bpev01.c3779.g0001	1.29281	1.2125	Bpev01.c0328.g0012	-1.9398	-1.52681
Bpev01.c1063.g0004	1.20543	1.94127	Bpev01.c0426.g0013	-1.35207	-2.32444
Bpev01.c0727.g0019	1.08767	2.11533	Bpev01.c0053.g0037	-1.76981	-1.62593
Bpev01.c0213.g0021	4.82995	6.81205	Bpev01.c0053.g0038	-3.16076	-2.84253
Bpev01.c0727.g0018	7.25478	7.74802	Bpev01.c1534.g0002	-5.78336	-5.02632
Bpev01.c0727.g0017	2.69684	2.1007	Bpev01.c1910.g0003	-2.13787	-1.51422
Bpev01.c0044.g0032	2.52767	1.18118	Bpev01.c1905.g0002	-3.63146	-3.65716
Bpev01.c0617.g0001	3.43382	1.93533	Bpev01.c0053.g0031	-2.69757	-3.15094
Bpev01.c0727.g0024	1.57929	1.17345	Bpev01.c1475.g0006	-4.49338	-3.5573
Bpev01.c0044.g0031	2.06918	1.76697	Bpev01.c0367.g0012	-3.205	-1.4864
Bpev01.c0044.g0030	5.23981	1.47791	Bpev01.c2126.g0001	-4.23572	-1.10282
Bpev01.c1063.g0006	4.13007	3.09928	Bpev01.c0053.g0030	-6.31609	-5.30568
Bpev01.c0617.g0002	11.5167	7.3553	Bpev01.c1411.g0011	-3.31209	-2.36851
Bpev01.c0169.g0001	2.71726	2.99561	Bpev01.c0367.g0016	-1.8721	-3.49731
Bpev01.c1063.g0008	4.4067	5.27331	Bpev01.c1475.g0004	-1.01536	-1.8228
Bpev01.c0274.g0008	1.30175	1.49707	Bpev01.c0053.g0034	-1.86095	-1.63811
Bpev01.c0279.g0022	1.64958	1.12319	Bpev01.c1972.g0010	-2.45859	-1.93386
Bpev01.c0169.g0009	1.46779	2.70562	Bpev01.c1972.g0012	-1.23634	-1.99701
Bpev01.c0169.g0008	3.89062	3.65542	Bpev01.c1972.g0013	-1.5082	-1.90377
Bpev01.c0448.g0005	5.3138	6.70746	Bpev01.c0328.g0008	-1.75144	-1.72224
Bpev01.c2581.g0005	1.66034	1.53656	Bpev01.c0328.g0006	-1.52859	-1.66
Bpev01.c0818.g0014	1.20037	1.09037	Bpev01.c0328.g0005	-2.7331	-1.4641
Bpev01.c0279.g0012	3.60173	3.7017	Bpev01.c0484.g0008	-4.55907	-5.48963
Bpev01.c0279.g0010	5.65177	7.10894	Bpev01.c0265.g0013	-3.81599	-3.94442
Bpev01.c1173.g0001	1.44481	1.59587	Bpev01.c0265.g0012	-4.08417	-3.77701
Bpev01.c0389.g0020	3.30155	3.29297	Bpev01.c1031.g0019	-1.07772	-1.22085
Bpev01.c0274.g0023	1.48258	1.53319	Bpev01.c0265.g0018	-2.58759	-1.9579
Bpev01.c2385.g0002	1.21465	1.40595	Bpev01.c1250.g0009	-1.36959	-2.79112
Bpev01.c0558.g0016	1.10812	1.21939	Bpev01.c1250.g0007	-4.69626	-2.69044
Bpev01.c0832.g0006	4.10061	5.08336	Bpev01.c2498.g0001	-1.86757	-2.55306
Bpev01.c1516.g0001	1.14214	1.5539	Bpev01.c1195.g0003	-2.49911	-2.84294
Bpev01.c0044.g0012	1.11951	1.21005	Bpev01.c0645.g0022	-2.14909	-1.67623
Bpev01.c0727.g0002	1.8625	1.51584	Bpev01.c0053.g0025	-1.59778	-1.48523
Bpev01.c1401.g0005	1.49679	1.62413	Bpev01.c0645.g0023	-3.46085	-4.64046
Bpev01.c0507.g0001	3.56614	2.86796	Bpev01.c1195.g0004	-2.29142	-1.77151
Bpev01.c0389.g0034	1.32251	1.38595	Bpev01.c0645.g0025	-2.41561	-2.95967
Bpev01.c0164.g0010	1.0823	1.35969	Bpev01.c1031.g0015	-1.91264	-4.49985
Bpev01.c0044.g0003	1.38196	1.23651	Bpev01.c0645.g0029	-2.48977	-1.73802
Bpev01.c0169.g0036	2.07417	2.93176	Bpev01.c2560.g0001	-2.4014	-2.91606
Bpev01.c2444.g0004	1.28187	2.09408	Bpev01.c0552.g0004	-2.70054	-1.99326
Bpev01.c0617.g0012	1.96826	1.30913	Bpev01.c0265.g0002	-1.00146	-1.05532
Bpev01.c0164.g0016	2.32899	2.32427	Bpev01.c1031.g0009	-3.89996	-2.72604
Bpev01.c0617.g0013	1.50453	1.19772	Bpev01.c0112.g0005	-2.83471	-1.59427
Bpev01.c0333.g0002	3.29445	4.87002	Bpev01.c0265.g0001	-2.77283	-2.54709
Bpev01.c0169.g0034	1.62658	1.63356	Bpev01.c1577.g0027	-4.87166	-4.60896
Bpev01.c0333.g0001	1.73239	1.58949	Bpev01.c0866.g0022	-2.28555	-2.3197
Bpev01.c0617.g0015	1.62476	1.23807	Bpev01.c0265.g0006	-1.65375	-1.18486
Bpev01.c1342.g0003	4.48784	4.32476	Bpev01.c0265.g0005	-2.3672	-1.58493
Bpev01.c2664.g0001	1.12713	2.02883	Bpev01.c0866.g0020	-1.3306	-5.83345
Bpev01.c1731.g0004	7.86342	8.38361	Bpev01.c0112.g0002	-4.11432	-4.76072
Bpev01.c0942.g0008	1.31204	3.88933	Bpev01.c0645.g0032	-5.10012	-3.68744
Bpev01.c0274.g0041	2.28354	1.61434	Bpev01.c0645.g0033	-3.46361	-3.16595
Bpev01.c0942.g0007	2.33531	2.59803	Bpev01.c0645.g0034	-2.24419	-2.62221
Bpev01.c0389.g0006	4.45011	3.05334	Bpev01.c1031.g0001	-2.95357	-4.44558
Bpev01.c0942.g0002	1.21614	2.20053	Bpev01.c1031.g0003	-3.18484	-2.25939
Bpev01.c0333.g0013	2.72024	2.63379	Bpev01.c0771.g0004	-3.89203	-3.61459
Bpev01.c0389.g0010	2.52389	1.31023	Bpev01.c2286.g0004	-6.25643	-5.45351
Bpev01.c0274.g0032	1.16238	1.05668	Bpev01.c0771.g0001	-5.44973	-3.49614
Bpev01.c0389.g0012	1.4489	1.41812	Bpev01.c1577.g0016	-4.78683	-3.13313
Bpev01.c1900.g0001	3.71342	3.66857	Bpev01.c1577.g0015	-1.68462	-2.89197
Bpev01.c0274.g0030	2.01776	2.83995	Bpev01.c0990.g0002	-2.37383	-3.33847
Bpev01.c2055.g0006	1.00992	1.06762	Bpev01.c1577.g0010	-4.43594	-3.47106
Bpev01.c2165.g0002	2.02015	1.61091	Bpev01.c2119.g0001	-1.29287	-1.41005
Bpev01.c1347.g0008	6.57273	6.35702	Bpev01.c2119.g0002	-2.94298	-1.44211
Bpev01.c0333.g0028	1.52254	1.86213	Bpev01.c1577.g0012	-3.0108	-4.06665
Bpev01.c1457.g0003	3.13329	5.65218	Bpev01.c0990.g0004	-2.06567	-1.6304
Bpev01.c1457.g0004	3.9903	4.3456	Bpev01.c0331.g0002	-3.80593	-3.53872
Bpev01.c1457.g0002	5.56822	5.34476	Bpev01.c0331.g0001	-2.46004	-2.22065
Bpev01.c0274.g0038	1.1548	1.03111	Bpev01.c0331.g0006	-2.58666	-4.2059
Bpev01.c0118.g0003	3.05181	3.35522	Bpev01.c1577.g0018	-4.09963	-1.66699
Bpev01.c0274.g0065	2.57451	1.90927	Bpev01.c1137.g0001	-2.84176	-1.88768
Bpev01.c0118.g0002	1.80903	2.66599	Bpev01.c0331.g0005	-2.68532	-2.27864
Bpev01.c0118.g0004	3.18843	3.86823	Bpev01.c1577.g0017	-3.64036	-1.51776
Bpev01.c0090.g0014	3.7303	3.84163	Bpev01.c1577.g0019	-2.29004	-1.78592
Bpev01.c0118.g0006	2.28401	2.26583	Bpev01.c0053.g0009	-4.93888	-10.8247
Bpev01.c0333.g0031	2.5281	1.33719	Bpev01.c0602.g0003	-1.99828	-2.24836
Bpev01.c0090.g0013	9.84117	9.0076	Bpev01.c1356.g0003	-5.16537	-4.08011
Bpev01.c0094.g0222	1.08009	1.08303	Bpev01.c0324.g0008	-1.72475	-1.3383
Bpev01.c0279.g0004	1.04723	1.79436	Bpev01.c1356.g0004	-1.16532	-2.50003
Bpev01.c0090.g0022	1.25175	1.36955	Bpev01.c0764.g0010	-1.93714	-1.29546
Bpev01.c2709.g0001	1.04451	2.95466	Bpev01.c0053.g0002	-6.80591	-6.16013
Bpev01.c0118.g0024	1.87425	1.96337	Bpev01.c0602.g0009	-1.96165	-1.20017
Bpev01.c1782.g0020	3.2524	1.17542	Bpev01.c0046.g0004	-6.20486	-5.34825
Bpev01.c2036.g0001	3.80741	3.96382	Bpev01.c0484.g0020	-5.32989	-3.34563
Bpev01.c0016.g0104	1.34294	1.24803	Bpev01.c0046.g0006	-5.23119	-5.03332
Bpev01.c2310.g0002	3.52494	7.24145	Bpev01.c0990.g0001	-2.34434	-2.32379
Bpev01.c2310.g0006	1.90334	1.90951	Bpev01.c0324.g0003	-3.10819	-1.81803
Bpev01.c0745.g0007	1.1568	1.01395	Bpev01.c1907.g0006	-3.12039	-2.0336
Bpev01.c0745.g0008	1.03273	1.11404	Bpev01.c0046.g0001	-5.74625	-2.28115
Bpev01.c0090.g0007	2.84157	2.41467	Bpev01.c1907.g0003	-2.76013	-3.39759
Bpev01.c0090.g0003	1.24519	1.22023	Bpev01.c0046.g0003	-4.81599	-4.78859
Bpev01.c0118.g0012	1.20088	1.47695	Bpev01.c1577.g0002	-3.97608	-2.01419
Bpev01.c1782.g0018	6.09365	6.34822	Bpev01.c0823.g0004	-2.12594	-2.6811
Bpev01.c0947.g0004	5.39756	4.87778	Bpev01.c0265.g0026	-7.01993	-4.18909
BGI_novel_G000111	2.7971	2.76251	Bpev01.c1577.g0005	-1.3306	-2.65772
BGI_novel_G000112	2.8463	3.051	Bpev01.c0265.g0025	-3.33036	-2.46374
BGI_novel_G000110	5.23484	5.71132	Bpev01.c0265.g0027	-6.11194	-4.99308
BGI_novel_G000115	3.43979	3.62682	Bpev01.c1577.g0001	-3.64735	-1.82532
BGI_novel_G000116	5.52289	6.31517	Bpev01.c1577.g0007	-6.36222	-2.82877
BGI_novel_G000113	4.43588	5.05776	Bpev01.c1577.g0006	-6.04519	-3.49412
Bpev01.c0016.g0127	6.08981	6.35423	Bpev01.c1577.g0009	-2.85597	-3.03565
BGI_novel_G000117	3.14706	3.26434	Bpev01.c0105.g0001	-2.84135	-1.92007
BGI_novel_G000118	6.51247	4.72711	Bpev01.c0261.g0077	-3.98303	-6.53488
Bpev01.c1104.g0010	2.16761	1.08713	Bpev01.c0261.g0078	-4.59842	-9.49017
Bpev01.c0888.g0008	3.18944	3.69044	Bpev01.c0480.g0087	-2.77402	-1.98097
Bpev01.c0635.g0006	1.52072	2.47961	Bpev01.c0764.g0002	-1.63895	-1.32507
Bpev01.c0635.g0004	1.54842	2.37342	Bpev01.c0105.g0009	-1.26778	-1.18429
Bpev01.c0635.g0003	1.31098	1.50539	Bpev01.c0324.g0011	-3.85735	-3.64795
BGI_novel_G000122	2.02988	2.16898	Bpev01.c0105.g0008	-1.9467	-1.92094
BGI_novel_G000123	6.22091	5.59178	Bpev01.c1031.g0023	-1.59994	-1.04821
BGI_novel_G000121	4.38171	1.22048	Bpev01.c0764.g0007	-1.69166	-2.10906
Bpev01.c0118.g0033	5.38562	4.82286	Bpev01.c0105.g0005	-3.68784	-3.94763
Bpev01.c0778.g0020	8.21797	7.67955	Bpev01.c0105.g0007	-7.09647	-5.85062
Bpev01.c0016.g0119	1.56844	3.57153	Bpev01.c0101.g0062	-2.96128	-2.09715
Bpev01.c1104.g0025	3.03812	1.1936	Bpev01.c0101.g0064	-2.72332	-3.51397
Bpev01.c0016.g0112	2.68372	2.73875	Bpev01.c0170.g0013	-1.85776	-1.69256
Bpev01.c1283.g0008	6.52124	8.05302	Bpev01.c0170.g0010	-3.80627	-4.57878
Bpev01.c1104.g0030	8.78134	7.24889	Bpev01.c2300.g0008	-3.81212	-4.0815
Bpev01.c1122.g0009	1.66467	1.63017	Bpev01.c0422.g0024	-2.37913	-2.91823
Bpev01.c1938.g0008	1.86562	1.57372	Bpev01.c0101.g0066	-1.72116	-1.97105
Bpev01.c1938.g0007	2.27831	2.13414	Bpev01.c0101.g0067	-1.79711	-1.81854
Bpev01.c1938.g0009	1.28942	1.39845	Bpev01.c1382.g0026	-2.37622	-2.21266
Bpev01.c0016.g0148	12.1132	9.59408	Bpev01.c1382.g0027	-1.32978	-1.6874
Bpev01.c0016.g0149	5.92225	6.47324	Bpev01.c0170.g0029	-2.76238	-2.5261
Bpev01.c0630.g0002	7.55039	8.10045	Bpev01.c0545.g0029	-4.37272	-2.28699
Bpev01.c0630.g0003	5.5907	5.33767	Bpev01.c0170.g0023	-8.21371	-7.65014
Bpev01.c0630.g0008	1.32115	1.32763	Bpev01.c0101.g0072	-1.98224	-1.91273
Bpev01.c0016.g0144	8.38141	5.17293	Bpev01.c0604.g0015	-1.34719	-2.00912
Bpev01.c0016.g0145	4.59978	4.19043	Bpev01.c0604.g0012	-1.14941	-1.76027
Bpev01.c0016.g0147	7.29386	7.20272	Bpev01.c0545.g0020	-2.75628	-2.482
Bpev01.c1283.g0005	3.68464	3.82771	Bpev01.c0604.g0013	-2.25952	-2.91599
Bpev01.c0077.g0007	1.23011	2.59833	Bpev01.c1315.g0013	-2.23423	-1.21073
Bpev01.c0077.g0002	1.43358	1.62964	Bpev01.c1167.g0004	-3.54978	-1.77247
Bpev01.c0016.g0138	1.97679	1.5972	Bpev01.c0989.g0006	-2.25357	-1.6221
BGI_novel_G000109	2.79755	3.95091	Bpev01.c1167.g0008	-3.13385	-1.0791
BGI_novel_G000106	1.13907	1.03673	Bpev01.c0488.g0006	-1.96121	-2.80615
BGI_novel_G000107	2.2836	1.81349	Bpev01.c1009.g0008	-3.24617	-3.61963
Bpev01.c0016.g0131	1.49226	1.54969	Bpev01.c1009.g0007	-2.2851	-1.16111
Bpev01.c1608.g0008	8.68679	6.70485	Bpev01.c0237.g0059	-1.67208	-1.96588
Bpev01.c0016.g0133	3.52832	3.41287	Bpev01.c1851.g0007	-2.29408	-2.35214
Bpev01.c1828.g0002	3.15458	4.70667	Bpev01.c0148.g0006	-4.46126	-4.2365
Bpev01.c1828.g0001	3.70832	2.74393	Bpev01.c0454.g0027	-1.17325	-2.00658
Bpev01.c0960.g0004	6.49365	4.58013	Bpev01.c0866.g0011	-5.67666	-5.05628
Bpev01.c0960.g0003	4.07234	3.60246	Bpev01.c0101.g0081	-2.0834	-1.10781
Bpev01.c1608.g0004	8.56948	8.32488	Bpev01.c0454.g0028	-2.00797	-2.62823
Bpev01.c1769.g0006	6.973	9.10632	Bpev01.c0101.g0082	-1.26341	-1.54628
Bpev01.c1769.g0005	1.90706	1.39347	Bpev01.c0237.g0054	-3.97691	-3.07973
Bpev01.c0016.g0164	3.18965	3.5747	Bpev01.c0148.g0004	-3.05517	-2.22045
Bpev01.c0740.g0007	2.88069	2.12106	Bpev01.c0148.g0003	-2.05365	-2.4563
Bpev01.c0740.g0008	1.62592	2.67477	Bpev01.c1851.g0006	-2.54209	-2.27821
Bpev01.c2197.g0010	7.90165	5.94824	Bpev01.c1167.g0011	-5.09588	-3.12828
Bpev01.c1439.g0007	1.45373	1.27087	Bpev01.c0237.g0058	-1.31991	-1.60658
Bpev01.c0016.g0150	2.91767	3.51558	Bpev01.c0237.g0055	-2.93374	-2.77253
Bpev01.c0016.g0151	4.68584	5.84091	Bpev01.c0866.g0018	-1.40275	-1.59008
Bpev01.c0630.g0019	2.09571	2.14426	Bpev01.c0237.g0056	-1.83888	-4.40808
Bpev01.c1453.g0007	2.4384	2.50037	Bpev01.c1792.g0001	-1.98058	-1.37063
Bpev01.c1453.g0005	1.95297	2.04286	Bpev01.c1759.g0006	-2.67376	-1.2469
Bpev01.c1453.g0006	1.87985	2.50415	Bpev01.c0488.g0036	-3.70642	-3.2176
Bpev01.c0155.g0031	1.48861	1.51017	Bpev01.c2653.g0002	-1.99516	-1.28951
Bpev01.c0878.g0011	3.35671	3.34348	Bpev01.c0488.g0031	-4.11806	-1.41946
Bpev01.c2320.g0001	1.0156	1.23698	Bpev01.c0454.g0012	-5.56742	-7.76275
Bpev01.c2046.g0002	3.52739	2.84169	Bpev01.c1382.g0003	-3.89473	-2.34061
Bpev01.c0214.g0002	6.18872	2.39163	Bpev01.c0454.g0015	-6.30346	-6.08974
Bpev01.c0214.g0004	7.07923	5.1495	Bpev01.c0207.g0007	-1.72283	-1.51426
Bpev01.c0214.g0003	6.88834	2.44709	Bpev01.c0207.g0008	-4.04378	-3.64259
Bpev01.c0755.g0007	1.43591	3.21327	Bpev01.c0148.g0014	-1.41962	-1.43924
Bpev01.c0755.g0005	7.05492	4.9833	Bpev01.c0237.g0068	-1.45044	-1.46521
Bpev01.c0214.g0005	4.30146	3.55458	Bpev01.c0866.g0008	-2.23097	-1.70372
Bpev01.c0755.g0003	3.03579	3.17735	Bpev01.c0207.g0002	-1.39908	-1.15348
Bpev01.c0214.g0008	2.391	1.43343	Bpev01.c0205.g0027	-4.44221	-4.09376
Bpev01.c0163.g0002	1.43697	3.95329	Bpev01.c0547.g0013	-1.60598	-1.66703
Bpev01.c0442.g0038	2.27265	2.37142	Bpev01.c0547.g0014	-3.79307	-2.15811
Bpev01.c0163.g0004	1.17051	1.33536	Bpev01.c1076.g0003	-1.31617	-1.86076
Bpev01.c0091.g0032	6.66051	8.50755	Bpev01.c0488.g0029	-1.45109	-1.14603
Bpev01.c0091.g0036	1.26022	1.94154	Bpev01.c0488.g0027	-3.86163	-1.66576
Bpev01.c0062.g0087	2.9901	2.85104	Bpev01.c0205.g0023	-1.3363	-1.69847
Bpev01.c0062.g0089	1.02532	1.24168	Bpev01.c2594.g0006	-1.76872	-1.04517
Bpev01.c0155.g0049	5.8219	5.86387	Bpev01.c0488.g0022	-6.87584	-1.24388
Bpev01.c0121.g0045	4.34215	5.33015	Bpev01.c0488.g0021	-2.19324	-3.72271
Bpev01.c0121.g0044	1.03815	2.28913	Bpev01.c1382.g0006	-1.74708	-2.49072
Bpev01.c0383.g0031	2.81833	2.13878	Bpev01.c2594.g0005	-1.38306	-1.22063
Bpev01.c0121.g0043	2.48497	1.62451	Bpev01.c0547.g0012	-1.3306	-2.27472
Bpev01.c0121.g0042	1.90918	1.96699	Bpev01.c0582.g0001	-3.4107	-3.21957
Bpev01.c0937.g0002	5.59393	2.29287	Bpev01.c0365.g0034	-1.31634	-1.03195
Bpev01.c0121.g0041	1.60357	1.821	Bpev01.c0454.g0005	-1.66225	-1.2555
Bpev01.c0937.g0001	2.0295	1.30562	Bpev01.c0170.g0058	-2.11656	-1.22178
Bpev01.c0501.g0005	5.46057	4.00827	Bpev01.c0365.g0036	-3.67695	-3.03979
Bpev01.c0970.g0009	1.04541	1.2538	Bpev01.c0363.g0012	-2.78279	-2.91868
Bpev01.c0163.g0033	10.1276	7.5995	Bpev01.c0170.g0054	-1.62961	-3.03554
Bpev01.c0594.g0007	1.11177	1.56658	Bpev01.c0044.g0114	-6.07153	-3.17938
Bpev01.c1458.g0006	1.60103	2.03476	Bpev01.c0328.g0037	-3.44797	-2.70938
Bpev01.c0442.g0005	3.60996	1.81645	Bpev01.c0205.g0012	-2.80174	-3.58508
Bpev01.c0447.g0021	3.4713	4.30398	Bpev01.c0363.g0019	-3.62612	-3.05327
Bpev01.c0447.g0022	4.31387	3.67188	Bpev01.c0365.g0027	-2.24121	-1.51087
Bpev01.c0442.g0007	8.17639	6.96161	Bpev01.c0420.g0028	-6.84524	-9.84684
Bpev01.c0447.g0024	3.04782	3.0668	Bpev01.c0582.g0012	-1.48009	-1.3969
Bpev01.c0442.g0006	7.57446	4.82816	Bpev01.c0420.g0029	-3.31852	-3.65061
Bpev01.c1238.g0009	1.97411	1.55306	Bpev01.c0365.g0029	-3.88261	-3.76122
Bpev01.c0442.g0001	4.62827	1.63768	Bpev01.c1074.g0004	-3.74876	-2.147
Bpev01.c1238.g0008	1.54106	1.91031	Bpev01.c0420.g0027	-4.7438	-4.53387
Bpev01.c0442.g0002	7.17329	6.01547	Bpev01.c2243.g0004	-2.4132	-1.90439
Bpev01.c0121.g0056	1.06028	1.244	Bpev01.c1727.g0003	-1.504	-1.38427
Bpev01.c0878.g0007	1.73533	1.434	Bpev01.c0365.g0022	-3.07242	-1.3508
Bpev01.c0506.g0033	2.30951	1.07167	Bpev01.c0420.g0022	-6.70697	-5.5944
Bpev01.c0163.g0021	1.03031	1.09024	Bpev01.c0172.g0009	-2.89545	-2.17026
Bpev01.c0658.g0001	9.04718	1.69551	Bpev01.c0044.g0107	-1.76068	-1.72601
Bpev01.c0658.g0003	3.5664	3.77137	Bpev01.c0172.g0007	-1.45006	-1.14156
Bpev01.c0658.g0004	8.09772	7.7936	Bpev01.c2438.g0001	-2.54526	-2.87496
Bpev01.c0163.g0026	2.71086	2.23816	Bpev01.c0044.g0104	-3.05588	-3.53925
Bpev01.c0062.g0061	1.07229	1.27071	Bpev01.c0170.g0061	-2.76408	-2.2381
Bpev01.c0442.g0016	4.86437	6.32705	Bpev01.c2596.g0007	-1.75904	-1.01802
Bpev01.c0442.g0015	2.8632	3.96891	Bpev01.c0205.g0006	-1.44558	-1.34302
Bpev01.c0442.g0017	4.67056	4.85779	Bpev01.c0328.g0022	-1.13693	-2.10937
Bpev01.c0442.g0012	4.13589	4.97751	Bpev01.c0365.g0020	-4.3311	-4.60411
Bpev01.c1897.g0011	1.45989	1.58877	Bpev01.c0864.g0005	-2.80378	-3.59082
Bpev01.c0383.g0028	1.41165	1.96702	Bpev01.c0205.g0001	-1.52977	-1.03709
Bpev01.c0091.g0058	5.14234	4.76327	Bpev01.c0365.g0015	-2.91428	-1.761
Bpev01.c0062.g0066	5.19363	3.70411	Bpev01.c0365.g0012	-1.52154	-1.85255
Bpev01.c2485.g0001	2.217	3.56423	Bpev01.c0170.g0034	-2.95049	-2.00648
Bpev01.c0471.g0011	6.49433	4.37798	Bpev01.c1350.g0009	-2.1228	-2.12328
Bpev01.c0015.g0214	1.20728	1.39326	Bpev01.c0328.g0053	-3.031	-2.33485
Bpev01.c0015.g0212	4.98941	4.70646	Bpev01.c0422.g0003	-1.42831	-1.63347
Bpev01.c0439.g0021	2.83804	3.7461	Bpev01.c0365.g0006	-2.67151	-3.00303
Bpev01.c0062.g0059	1.84757	2.10572	Bpev01.c0363.g0021	-2.42216	-1.36546
Bpev01.c0121.g0027	9.98974	9.33177	Bpev01.c0365.g0001	-1.25527	-1.1295
Bpev01.c0091.g0006	1.49104	1.66428	Bpev01.c0170.g0044	-4.75375	-4.92757
Bpev01.c0121.g0034	5.60096	6.423	Bpev01.c0018.g0097	-3.48854	-2.95816
Bpev01.c0121.g0033	8.63852	9.66904	Bpev01.c0363.g0022	-3.43433	-2.30597
Bpev01.c0121.g0032	8.06167	5.83766	Bpev01.c4257.g0001	-2.5456	-1.92179
Bpev01.c0121.g0031	3.76602	3.80093	Bpev01.c0328.g0040	-4.35042	-3.55395
Bpev01.c1233.g0010	2.6659	3.27605	Bpev01.c0422.g0012	-4.44958	-4.2282
Bpev01.c0121.g0030	6.07573	2.15723	Bpev01.c1317.g0001	-6.79415	-1.64117
Bpev01.c0439.g0017	1.12168	1.90135	Bpev01.c0422.g0010	-2.8765	-3.51068
Bpev01.c1520.g0007	1.37312	1.46265	Bpev01.c1698.g0002	-3.54426	-3.04815
Bpev01.c0062.g0047	1.1146	1.32794	Bpev01.c1976.g0002	-2.72596	-3.06315
Bpev01.c0447.g0018	2.22554	1.70329	Bpev01.c0018.g0090	-2.07461	-2.16152
Bpev01.c0015.g0229	1.34053	1.46823	Bpev01.c0018.g0093	-2.50578	-1.56493
Bpev01.c0447.g0019	1.30937	1.02719	Bpev01.c0012.g0001	-2.03039	-1.88884
Bpev01.c1512.g0002	4.07629	4.1804	Bpev01.c0018.g0088	-1.99502	-1.58202
Bpev01.c1681.g0005	2.00263	1.49538	Bpev01.c1944.g0001	-4.26215	-4.1484
Bpev01.c1461.g0003	1.10136	1.16711	Bpev01.c0732.g0003	-2.0407	-3.02816
Bpev01.c1681.g0004	2.36977	1.40066	Bpev01.c0732.g0002	-3.00927	-3.10238
Bpev01.c1999.g0003	1.07673	2.37822	Bpev01.c0732.g0004	-3.24298	-2.79549
Bpev01.c0223.g0056	1.78958	2.09766	Bpev01.c0452.g0022	-1.24356	-2.06683
Bpev01.c1952.g0004	1.73682	1.59166	Bpev01.c0959.g0006	-3.06321	-3.79772
Bpev01.c0439.g0045	5.4755	4.88226	Bpev01.c0452.g0029	-4.89176	-3.3809
Bpev01.c2545.g0003	2.1834	2.04884	Bpev01.c0458.g0015	-5.62395	-4.14564
Bpev01.c1681.g0003	4.56141	8.26444	Bpev01.c0452.g0025	-2.8643	-2.31541
Bpev01.c0439.g0041	3.72431	1.85064	Bpev01.c0452.g0026	-1.20883	-1.1874
Bpev01.c0121.g0006	2.96127	2.14776	Bpev01.c0458.g0010	-3.86067	-1.35512
Bpev01.c2823.g0001	5.10524	1.34492	Bpev01.c2091.g0001	-1.93348	-1.29189
Bpev01.c0121.g0005	2.17383	2.59743	Bpev01.c0679.g0017	-2.7178	-1.20726
Bpev01.c1952.g0006	1.18691	3.11981	Bpev01.c0679.g0013	-1.095	-1.53778
Bpev01.c1952.g0005	1.64954	1.5644	Bpev01.c1163.g0012	-1.94742	-2.51385
Bpev01.c0121.g0010	1.0244	1.32519	Bpev01.c0237.g0008	-1.36106	-1.85484
Bpev01.c1241.g0002	1.94483	1.67564	Bpev01.c0679.g0012	-3.64606	-4.10885
Bpev01.c0015.g0205	2.55188	2.57392	Bpev01.c0896.g0005	-4.83026	-2.91389
Bpev01.c0062.g0021	3.65889	3.22749	Bpev01.c0452.g0017	-3.97518	-4.00665
Bpev01.c1838.g0001	1.80634	3.03345	Bpev01.c0452.g0013	-3.28487	-3.11622
Bpev01.c0121.g0013	2.03979	1.52372	Bpev01.c0018.g0066	-3.44054	-3.70758
Bpev01.c1183.g0023	1.77047	1.61481	Bpev01.c0420.g0018	-2.50547	-3.77164
Bpev01.c0062.g0019	5.03571	4.01872	Bpev01.c0018.g0068	-1.79062	-1.1309
Bpev01.c0438.g0009	3.37866	3.91867	Bpev01.c0018.g0062	-1.7108	-2.4845
Bpev01.c0979.g0007	3.99189	3.90792	Bpev01.c0018.g0061	-1.46105	-1.89059
Bpev01.c1365.g0006	1.77946	1.77193	Bpev01.c0420.g0014	-1.73264	-1.99758
Bpev01.c0654.g0003	3.09035	3.32181	Bpev01.c0420.g0011	-5.83979	-4.12261
Bpev01.c0223.g0030	1.36221	1.06486	Bpev01.c0420.g0012	-1.94858	-1.76157
Bpev01.c1305.g0002	1.81618	1.96044	Bpev01.c0395.g0019	-4.11759	-1.73872
Bpev01.c0438.g0012	1.38605	2.16446	Bpev01.c0420.g0019	-1.57958	-1.09178
Bpev01.c0438.g0014	1.13625	1.09197	Bpev01.c0016.g0006	-5.63979	-7.08428
Bpev01.c0438.g0017	1.00888	1.14698	Bpev01.c1228.g0004	-2.03795	-3.01405
Bpev01.c0438.g0018	1.81145	2.22822	Bpev01.c0675.g0004	-3.61277	-3.01947
Bpev01.c0223.g0039	6.29975	5.88428	Bpev01.c0083.g0003	-2.91712	-3.4983
Bpev01.c2668.g0001	1.4941	1.16641	Bpev01.c0395.g0010	-5.34139	-4.01885
Bpev01.c0374.g0014	3.13231	1.23822	Bpev01.c0395.g0012	-3.86275	-1.66614
Bpev01.c0659.g0014	5.73427	5.68993	Bpev01.c0420.g0010	-2.94178	-3.0965
Bpev01.c0659.g0011	2.07286	1.00784	Bpev01.c1163.g0007	-1.35278	-1.94455
Bpev01.c0659.g0012	3.86045	4.60791	Bpev01.c1228.g0001	-4.38329	-1.70959
Bpev01.c1398.g0015	2.58441	2.75512	Bpev01.c0420.g0007	-1.04828	-1.22839
Bpev01.c1398.g0014	3.30645	3.70837	Bpev01.c0420.g0004	-2.04302	-2.15499
Bpev01.c0222.g0044	2.94396	2.75563	Bpev01.c2213.g0002	-4.34418	-4.99261
Bpev01.c1242.g0002	2.48035	1.30737	Bpev01.c0420.g0001	-1.28629	-1.39684
Bpev01.c0718.g0003	2.49214	4.25023	Bpev01.c0452.g0032	-1.25562	-3.90032
Bpev01.c1677.g0003	4.09134	4.11683	Bpev01.c0452.g0030	-1.15412	-2.06225
Bpev01.c1677.g0004	8.66687	8.78007	Bpev01.c0395.g0027	-3.2342	-4.05177
Bpev01.c1677.g0002	6.86002	7.33897	Bpev01.c0018.g0059	-1.41752	-1.80197
Bpev01.c0717.g0010	2.10283	1.74865	Bpev01.c0083.g0019	-1.65078	-1.66848
Bpev01.c1242.g0003	1.02496	1.05352	Bpev01.c0395.g0020	-2.20286	-1.12907
Bpev01.c0223.g0029	1.07212	1.0458	Bpev01.c0395.g0021	-3.79526	-3.36892
Bpev01.c0062.g0004	2.44538	2.89692	Bpev01.c0395.g0024	-1.80515	-2.13567
Bpev01.c0438.g0021	7.01362	7.59898	Bpev01.c0395.g0023	-4.13069	-2.24266
Bpev01.c0659.g0001	1.86183	1.38145	Bpev01.c1169.g0003	-1.17503	-1.03456
Bpev01.c1956.g0003	2.61861	2.59499	Bpev01.c1818.g0002	-1.54265	-1.21108
Bpev01.c1736.g0001	4.94848	4.17192	Bpev01.c0018.g0046	-5.10629	-3.54251
Bpev01.c0154.g0009	3.81727	4.68601	Bpev01.c0018.g0045	-4.90383	-2.90311
Bpev01.c0223.g0017	1.34159	1.89717	Bpev01.c0517.g0018	-1.93989	-1.50606
Bpev01.c0214.g0065	1.35846	1.24051	Bpev01.c0399.g0006	-2.79627	-1.54317
Bpev01.c0874.g0031	1.53851	1.37631	Bpev01.c1165.g0006	-1.05408	-1.11692
Bpev01.c0974.g0014	1.26281	1.36092	Bpev01.c1721.g0002	-3.30225	-3.01506
Bpev01.c0974.g0012	1.64003	1.94522	Bpev01.c1721.g0001	-4.015	-4.01866
Bpev01.c0096.g0002	2.96843	2.42276	Bpev01.c0399.g0004	-1.62499	-1.26479
Bpev01.c1424.g0006	4.75027	3.25784	Bpev01.c1721.g0005	-5.45369	-4.35324
Bpev01.c0222.g0027	1.8199	1.99482	Bpev01.c2249.g0003	-1.63996	-1.13531
Bpev01.c0222.g0026	1.21882	1.33009	Bpev01.c0018.g0048	-2.75947	-1.29217
Bpev01.c0214.g0057	5.69608	6.44463	Bpev01.c0018.g0047	-1.16501	-1.60828
Bpev01.c0214.g0059	3.0026	2.50161	Bpev01.c0894.g0011	-2.27947	-2.39499
Bpev01.c0214.g0058	2.11903	2.13372	Bpev01.c1165.g0001	-4.44525	-3.63826
Bpev01.c0223.g0003	4.08938	2.71238	Bpev01.c0016.g0025	-1.84166	-1.37633
Bpev01.c0214.g0053	4.89373	1.18981	Bpev01.c0515.g0003	-2.65861	-1.90565
Bpev01.c1081.g0009	2.96148	6.17607	Bpev01.c0237.g0048	-3.73542	-3.13926
Bpev01.c1678.g0001	5.61797	5.26743	Bpev01.c0957.g0010	-2.48543	-1.00265
Bpev01.c1678.g0002	5.91267	4.10723	Bpev01.c1885.g0001	-1.40862	-1.52065
Bpev01.c0214.g0054	3.60494	2.37063	Bpev01.c2689.g0001	-1.70035	-1.67653
Bpev01.c1678.g0003	2.34298	6.63241	Bpev01.c2249.g0010	-1.25389	-1.54589
Bpev01.c0974.g0025	3.56105	2.70095	Bpev01.c0237.g0045	-2.84952	-2.46828
Bpev01.c0974.g0024	2.52913	2.42493	Bpev01.c0395.g0040	-4.77508	-4.66976
Bpev01.c0932.g0004	2.60173	2.02735	Bpev01.c2211.g0002	-1.62499	-2.70388
Bpev01.c0222.g0019	1.11507	3.95849	Bpev01.c0957.g0008	-2.06645	-2.33761
Bpev01.c0713.g0011	1.28467	1.2503	Bpev01.c0957.g0007	-2.01423	-2.35561
Bpev01.c0759.g0003	1.57991	1.794	Bpev01.c0679.g0007	-3.6659	-2.22602
Bpev01.c0383.g0012	1.56657	1.71369	Bpev01.c0679.g0008	-2.29643	-1.22505
Bpev01.c1145.g0003	1.71647	1.73508	Bpev01.c0957.g0006	-1.96894	-1.29738
Bpev01.c1200.g0003	1.40757	1.48405	Bpev01.c0679.g0002	-7.28476	-7.84784
Bpev01.c1200.g0004	1.88022	2.09995	Bpev01.c0018.g0020	-2.20159	-1.7597
Bpev01.c0222.g0012	9.87905	2.85528	Bpev01.c1723.g0001	-1.92757	-1.4908
Bpev01.c0222.g0014	8.36558	4.42947	Bpev01.c0237.g0012	-3.02988	-2.79277
Bpev01.c0222.g0013	10.6264	3.9005	Bpev01.c0395.g0050	-1.54109	-1.40363
Bpev01.c0222.g0016	10.9138	6.82967	Bpev01.c0395.g0053	-3.56861	-1.8685
Bpev01.c0222.g0018	1.68131	1.5494	Bpev01.c2152.g0006	-1.55882	-1.66896
Bpev01.c0222.g0017	5.08554	4.61338	Bpev01.c0016.g0046	-5.82993	-5.90816
Bpev01.c0154.g0024	1.39609	2.07584	Bpev01.c0517.g0002	-1.72573	-2.3644
Bpev01.c0595.g0008	1.12522	1.42673	Bpev01.c0517.g0001	-5.3219	-5.0695
Bpev01.c0713.g0009	1.0576	1.14951	Bpev01.c0237.g0026	-3.74685	-1.10588
Bpev01.c0154.g0026	6.32014	4.58338	Bpev01.c0237.g0027	-4.04621	-1.43075
Bpev01.c1188.g0005	1.91379	1.69734	Bpev01.c0237.g0020	-1.26479	-6.46929
Bpev01.c0383.g0016	2.56749	2.85416	Bpev01.c0018.g0018	-3.85536	-3.79376
Bpev01.c1188.g0002	2.39233	2.57097	Bpev01.c0237.g0024	-2.638	-1.58825
Bpev01.c0154.g0010	2.47103	4.20877	Bpev01.c0018.g0016	-1.22328	-1.35566
Bpev01.c0154.g0012	8.00806	3.67129	Bpev01.c2093.g0001	-7.70855	-6.49327
Bpev01.c0594.g0013	1.3677	1.29265	Bpev01.c0458.g0009	-2.89206	-1.76209
Bpev01.c0222.g0002	2.56035	2.95599	Bpev01.c0736.g0005	-2.9187	-1.61834
Bpev01.c0222.g0007	2.88895	4.08451	Bpev01.c1883.g0002	-3.14526	-1.91233
Bpev01.c1805.g0002	1.00764	1.25836	Bpev01.c2093.g0005	-3.26024	-3.45497
Bpev01.c0874.g0021	2.00038	1.82564	Bpev01.c0016.g0033	-3.66354	-3.31691
Bpev01.c0154.g0016	3.43728	3.02575	Bpev01.c0458.g0002	-3.66744	-1.73686
Bpev01.c0154.g0015	6.13849	3.06346	Bpev01.c0415.g0010	-2.89144	-3.8932
Bpev01.c0874.g0020	1.53084	1.73575	Bpev01.c0241.g0007	-4.16746	-2.99898
Bpev01.c0383.g0007	1.84252	3.26007	Bpev01.c0677.g0005	-2.90477	-2.66629
Bpev01.c0052.g0223	1.18233	1.49688	Bpev01.c0892.g0022	-1.70344	-1.39474
Bpev01.c0096.g0014	1.22974	1.67886	Bpev01.c0136.g0009	-4.12839	-2.50887
Bpev01.c0094.g0181	2.23402	2.09823	Bpev01.c0136.g0008	-4.53627	-3.41636
Bpev01.c0154.g0042	3.2148	1.16158	Bpev01.c0136.g0003	-3.84767	-3.46747
Bpev01.c0154.g0044	1.62405	1.92383	Bpev01.c0951.g0003	-7.90939	-9.02385
Bpev01.c0154.g0047	2.03504	3.62646	Bpev01.c0520.g0009	-1.74426	-1.67566
Bpev01.c0155.g0014	2.01907	2.13492	Bpev01.c0951.g0004	-6.30013	-8.53126
Bpev01.c0154.g0034	2.23517	3.21163	Bpev01.c0951.g0001	-8.12245	-8.87789
Bpev01.c1965.g0001	1.37002	1.74573	Bpev01.c0415.g0023	-2.58151	-1.90801
Bpev01.c0214.g0012	5.19702	2.27544	Bpev01.c3004.g0002	-1.619	-1.31394
Bpev01.c2008.g0001	1.52191	2.22691	Bpev01.c1544.g0005	-2.4905	-1.6758
Bpev01.c0979.g0005	1.31879	1.76007	Bpev01.c0415.g0029	-3.30034	-3.21227
Bpev01.c0214.g0011	3.29029	2.32451	Bpev01.c0892.g0019	-2.43211	-1.15179
Bpev01.c0874.g0009	1.43017	1.47243	Bpev01.c0520.g0005	-6.81335	-6.09785
Bpev01.c0874.g0008	6.07021	5.24353	Bpev01.c0951.g0007	-5.49701	-7.3135
Bpev01.c0909.g0002	1.79358	1.12588	Bpev01.c0951.g0008	-5.74384	-7.23267
Bpev01.c2104.g0002	3.68425	3.74345	Bpev01.c0782.g0011	-1.33148	-1.15943
Bpev01.c0127.g0051	2.88997	4.31833	Bpev01.c0016.g0179	-6.32439	-5.67242
Bpev01.c0127.g0052	6.92558	7.99911	Bpev01.c0398.g0003	-3.39098	-2.5876
Bpev01.c0196.g0007	3.51592	1.86352	Bpev01.c0525.g0016	-3.46197	-2.58097
Bpev01.c0154.g0064	1.0432	1.46503	Bpev01.c0351.g0004	-3.24992	-3.67363
Bpev01.c0154.g0067	1.60556	4.00205	Bpev01.c0351.g0003	-1.98704	-2.02574
Bpev01.c0154.g0066	4.49703	7.08761	Bpev01.c1544.g0010	-1.11264	-1.04867
Bpev01.c0154.g0063	6.28699	3.2912	Bpev01.c0525.g0012	-3.29979	-2.71455
Bpev01.c0127.g0050	4.80827	3.75213	Bpev01.c0525.g0011	-1.18945	-1.38313
Bpev01.c0813.g0001	1.53718	1.10463	Bpev01.c1654.g0004	-2.18442	-5.14958
Bpev01.c0127.g0044	3.22662	5.58195	Bpev01.c0351.g0001	-3.53544	-3.57688
Bpev01.c0127.g0045	4.8706	4.92542	Bpev01.c1654.g0001	-4.34264	-6.76294
Bpev01.c0127.g0047	1.9587	3.10538	Bpev01.c0077.g0012	-5.40692	-3.60935
Bpev01.c0127.g0048	3.2687	3.66752	Bpev01.c0131.g0002	-2.5861	-1.63811
Bpev01.c0127.g0049	2.83033	2.8713	Bpev01.c0356.g0019	-3.93448	-3.04236
Bpev01.c0470.g0007	1.08987	2.95245	Bpev01.c0525.g0005	-2.36357	-2.16814
Bpev01.c1778.g0001	6.38832	5.7498	Bpev01.c1590.g0005	-5.50383	-5.62595
Bpev01.c1682.g0001	1.80255	3.18085	Bpev01.c0356.g0017	-2.01247	-1.37096
Bpev01.c1682.g0002	2.05217	3.14681	Bpev01.c1590.g0006	-2.21468	-1.61346
Bpev01.c0566.g0004	1.36194	1.17369	Bpev01.c0525.g0006	-1.74439	-1.15868
Bpev01.c0154.g0058	1.16075	2.13487	Bpev01.c0525.g0009	-6.05214	-4.41431
Bpev01.c4464.g0001	3.29018	2.75539	Bpev01.c1480.g0003	-1.33512	-1.24593
Bpev01.c0036.g0055	1.10395	1.1929	Bpev01.c1480.g0004	-1.05932	-3.24377
Bpev01.c1778.g0003	4.85291	5.70443	Bpev01.c0415.g0009	-1.09741	-1.39773
Bpev01.c0566.g0005	1.20104	1.47608	Bpev01.c0415.g0005	-3.05103	-4.01958
Bpev01.c0781.g0021	1.07437	1.4902	Bpev01.c0305.g0005	-3.69613	-2.37499
Bpev01.c0781.g0022	2.38721	2.60223	Bpev01.c0136.g0016	-4.00622	-1.77762
Bpev01.c0036.g0058	4.92726	5.05873	Bpev01.c1764.g0010	-7.45489	-6.53163
Bpev01.c0127.g0077	2.57026	2.04061	Bpev01.c0136.g0010	-2.4427	-1.48765
Bpev01.c0813.g0014	5.25926	3.3475	Bpev01.c1155.g0007	-1.0113	-1.99102
Bpev01.c0401.g0028	1.17122	1.20377	Bpev01.c1155.g0006	-2.70675	-1.7503
Bpev01.c0036.g0042	2.62892	1.00666	Bpev01.c0804.g0001	-2.67062	-1.64853
Bpev01.c0127.g0076	1.03122	1.21448	Bpev01.c1764.g0007	-1.51995	-1.42456
Bpev01.c0470.g0019	1.02442	2.15487	Bpev01.c1764.g0001	-2.1113	-2.6802
Bpev01.c0470.g0010	1.05016	1.4559	Bpev01.c0804.g0013	-5.04895	-5.34898
Bpev01.c2410.g0002	4.3407	4.20469	Bpev01.c1595.g0001	-2.57923	-3.08092
Bpev01.c0401.g0039	1.59046	2.11267	Bpev01.c2741.g0001	-6.72545	-5.04731
Bpev01.c0401.g0030	2.02437	1.21478	Bpev01.c0672.g0001	-2.19159	-1.87383
Bpev01.c0154.g0078	4.44752	4.27991	Bpev01.c0415.g0033	-3.23867	-2.23974
Bpev01.c0401.g0031	1.11507	1.11385	Bpev01.c2627.g0003	-3.41054	-2.09228
Bpev01.c2131.g0001	2.43079	2.17346	Bpev01.c0672.g0007	-2.36857	-1.82703
Bpev01.c0470.g0021	9.40481	6.70573	Bpev01.c0892.g0005	-2.83433	-2.4845
Bpev01.c0470.g0022	1.3755	1.43684	Bpev01.c0283.g0014	-4.93706	-2.20067
Bpev01.c3876.g0002	1.55019	1.27974	Bpev01.c0283.g0011	-6.94851	-7.36789
Bpev01.c0031.g0016	7.56466	8.44391	Bpev01.c0892.g0002	-6.57999	-5.25559
Bpev01.c0401.g0007	3.0286	3.5038	Bpev01.c0452.g0006	-2.69453	-1.82767
Bpev01.c0127.g0099	2.07535	1.50742	Bpev01.c0283.g0018	-2.14073	-1.84227
Bpev01.c1339.g0011	2.86118	3.06079	Bpev01.c0452.g0004	-1.63362	-1.46142
Bpev01.c1558.g0008	4.66609	2.98898	Bpev01.c0283.g0017	-1.34431	-1.4514
Bpev01.c0127.g0095	3.07183	2.63913	Bpev01.c1045.g0004	-2.6288	-2.05623
Bpev01.c2324.g0004	1.16929	1.01385	Bpev01.c0452.g0009	-1.09809	-1.03244
Bpev01.c1270.g0008	8.56484	8.52081	Bpev01.c0415.g0040	-1.23742	-1.01868
Bpev01.c1270.g0009	6.63262	12.6234	Bpev01.c0283.g0004	-3.67408	-4.56641
Bpev01.c0401.g0001	1.2212	1.58156	Bpev01.c0283.g0003	-2.43156	-2.98177
Bpev01.c1270.g0004	1.53963	1.55877	Bpev01.c0283.g0007	-2.29004	-1.31215
Bpev01.c1270.g0005	7.63206	11.6703	Bpev01.c0283.g0006	-2.28914	-4.01229
Bpev01.c1270.g0006	11.3528	10.3128	Bpev01.c0919.g0005	-3.68265	-2.66991
Bpev01.c1270.g0007	11.6767	9.70785	Bpev01.c0919.g0009	-2.70955	-1.52035
Bpev01.c0036.g0029	2.53205	1.31362	Bpev01.c0883.g0003	-2.46325	-2.2464
Bpev01.c0036.g0022	2.6603	3.2093	Bpev01.c0883.g0005	-5.41369	-3.18042
Bpev01.c0127.g0084	3.76806	4.25054	Bpev01.c1476.g0002	-4.04152	-1.84834
Bpev01.c1339.g0007	1.18387	1.25938	Bpev01.c1581.g0002	-2.96136	-3.51871
Bpev01.c2294.g0002	4.47836	3.57678	Bpev01.c1476.g0005	-5.24349	-3.92882
Bpev01.c0783.g0001	6.85486	5.7438	Bpev01.c1040.g0006	-3.9182	-3.99129
Bpev01.c0401.g0015	3.87787	2.18512	Bpev01.c1581.g0003	-5.01553	-11.4865
Bpev01.c0052.g0181	1.68195	1.40591	Bpev01.c0919.g0015	-5.69259	-4.44391
Bpev01.c0470.g0047	1.5583	1.58303	Bpev01.c0919.g0014	-1.15125	-1.15949
Bpev01.c0754.g0002	2.50031	1.90688	Bpev01.c0145.g0020	-3.78394	-3.64237
Bpev01.c0036.g0011	1.71753	1.50315	Bpev01.c0919.g0016	-1.78682	-1.49428
Bpev01.c1270.g0010	6.83029	7.96481	Bpev01.c0145.g0028	-1.81233	-1.5285
Bpev01.c0052.g0186	1.77089	1.54115	Bpev01.c0145.g0029	-1.60528	-1.25261
Bpev01.c0052.g0187	1.05599	1.27427	Bpev01.c1645.g0001	-2.40816	-1.27779
Bpev01.c0534.g0001	10.1345	11.7122	Bpev01.c0145.g0053	-2.88254	-2.71025
Bpev01.c0282.g0001	3.60878	5.01	Bpev01.c0145.g0051	-1.88759	-1.22239
Bpev01.c0282.g0002	9.04052	10.2706	Bpev01.c1586.g0007	-2.3699	-2.81896
Bpev01.c0094.g0101	7.58306	9.24655	Bpev01.c0044.g0099	-2.3994	-2.19524
Bpev01.c0094.g0100	5.58226	4.49075	Bpev01.c0044.g0097	-1.55757	-1.85336
Bpev01.c0695.g0006	1.87717	2.08759	Bpev01.c0993.g0002	-3.76468	-5.03431
Bpev01.c0063.g0002	3.92549	3.27162	Bpev01.c1040.g0024	-3.0377	-3.28771
Bpev01.c0052.g0196	2.41994	2.71155	Bpev01.c1040.g0025	-2.03147	-2.31785
Bpev01.c0052.g0197	1.37349	1.95892	Bpev01.c1150.g0002	-1.7192	-2.18714
Bpev01.c0620.g0007	2.07823	2.07361	Bpev01.c0365.g0050	-2.33761	-1.4335
Bpev01.c0781.g0009	1.71115	1.9719	Bpev01.c0365.g0049	-2.32782	-2.40196
Bpev01.c0561.g0006	6.532	5.07413	Bpev01.c0365.g0048	-1.48522	-1.77855
Bpev01.c0717.g0034	4.83974	2.12916	Bpev01.c0145.g0042	-2.52381	-1.91341
Bpev01.c0561.g0005	5.51985	3.77162	Bpev01.c0365.g0046	-2.62951	-1.21732
Bpev01.c0561.g0004	2.88239	1.34612	Bpev01.c0145.g0041	-5.13817	-5.54091
Bpev01.c0284.g0002	2.78612	3.76037	Bpev01.c1260.g0012	-3.75408	-3.55315
Bpev01.c2635.g0001	2.80558	2.64527	Bpev01.c1260.g0011	-1.29142	-1.40357
Bpev01.c1053.g0001	2.57603	3.02915	Bpev01.c2293.g0001	-1.0659	-1.55862
Bpev01.c0906.g0006	3.49489	4.79384	Bpev01.c1260.g0016	-2.84428	-2.4235
Bpev01.c0015.g0250	2.17234	1.35162	Bpev01.c0044.g0083	-1.89599	-3.3471
Bpev01.c0068.g0004	9.94457	10.0364	Bpev01.c1260.g0014	-1.13165	-1.21969
Bpev01.c0906.g0011	1.15446	1.22381	Bpev01.c1150.g0016	-1.94831	-1.61998
Bpev01.c1554.g0003	8.0396	8.95113	Bpev01.c0365.g0043	-2.91202	-3.43761
Bpev01.c0015.g0258	1.94564	2.31687	Bpev01.c0365.g0042	-1.06049	-1.42188
Bpev01.c0289.g0022	5.12606	5.86996	Bpev01.c1150.g0012	-1.18868	-1.23248
Bpev01.c0284.g0012	2.14195	2.17826	Bpev01.c1040.g0016	-6.09882	-6.44435
Bpev01.c0568.g0026	1.32685	1.76426	Bpev01.c0145.g0049	-1.57729	-1.26822
Bpev01.c0568.g0025	2.19505	1.93329	Bpev01.c1260.g0007	-3.06222	-3.13156
Bpev01.c0030.g0001	1.21388	1.21169	Bpev01.c0429.g0027	-3.13146	-3.34048
Bpev01.c0015.g0261	5.20063	4.8207	Bpev01.c0319.g0001	-2.1279	-4.79037
Bpev01.c0906.g0002	1.17636	1.35555	Bpev01.c0429.g0024	-1.67969	-1.52921
Bpev01.c0030.g0009	3.58603	2.27456	Bpev01.c2999.g0001	-4.65791	-7.31344
Bpev01.c0030.g0006	5.86164	1.78562	Bpev01.c1192.g0003	-1.37932	-1.22817
Bpev01.c0030.g0007	3.27228	4.69528	Bpev01.c0044.g0062	-2.05372	-3.35677
Bpev01.c2486.g0001	5.30292	3.22162	Bpev01.c0429.g0030	-3.87802	-3.23919
Bpev01.c0621.g0008	1.85714	2.28401	Bpev01.c0145.g0066	-3.65747	-3.70893
Bpev01.c1117.g0009	1.58865	1.99563	Bpev01.c1530.g0011	-1.73308	-1.27217
Bpev01.c1117.g0004	7.97003	6.60215	Bpev01.c0213.g0046	-4.87216	-3.52099
Bpev01.c1117.g0005	5.21805	7.45915	Bpev01.c0213.g0044	-1.1672	-1.07877
Bpev01.c1117.g0002	7.41106	9.03952	Bpev01.c0213.g0042	-2.97687	-2.54674
Bpev01.c0842.g0009	2.99151	1.39161	Bpev01.c1530.g0013	-1.37582	-1.53007
Bpev01.c0566.g0073	4.51234	3.87244	Bpev01.c0429.g0002	-1.02639	-1.11313
Bpev01.c0842.g0006	2.58996	1.91521	Bpev01.c3046.g0004	-2.7484	-1.82337
Bpev01.c0901.g0016	1.41967	2.51311	Bpev01.c1691.g0002	-1.0209	-1.86018
Bpev01.c0901.g0017	2.75609	3.55554	Bpev01.c2673.g0002	-2.39796	-2.21079
Bpev01.c0901.g0018	1.42291	1.37946	Bpev01.c1687.g0008	-2.01248	-1.0469
Bpev01.c0015.g0231	3.76562	1.12564	Bpev01.c2233.g0008	-4.90068	-3.2951
Bpev01.c0622.g0004	1.52596	1.43426	Bpev01.c2343.g0004	-1.68159	-1.44318
Bpev01.c0192.g0010	1.99148	1.21542	Bpev01.c0044.g0047	-3.69031	-2.64064
Bpev01.c1709.g0002	4.07508	4.21757	Bpev01.c1687.g0002	-1.54857	-1.24007
Bpev01.c1117.g0017	2.54299	3.55826	Bpev01.c0429.g0008	-3.27503	-3.31187
Bpev01.c1117.g0013	1.04504	2.09076	Bpev01.c1530.g0007	-2.24028	-2.44601
Bpev01.c0030.g0022	1.52525	2.15939	Bpev01.c0429.g0015	-2.87411	-2.71695
Bpev01.c0030.g0021	4.82196	2.33867	Bpev01.c1856.g0002	-1.60026	-2.27848
Bpev01.c1117.g0010	1.1011	1.26872	Bpev01.c2197.g0002	-3.15577	-2.63395
Bpev01.c0901.g0007	1.07062	1.28821	Bpev01.c1856.g0003	-1.37421	-1.03808
Bpev01.c0191.g0032	1.00736	1.47778	Bpev01.c0389.g0047	-2.94709	-2.99037
Bpev01.c0906.g0020	1.22407	4.15849	Bpev01.c0389.g0046	-4.65384	-4.54197
Bpev01.c0566.g0064	2.2912	3.38236	Bpev01.c0389.g0049	-4.97193	-2.90308
Bpev01.c0566.g0065	3.17486	1.19563	Bpev01.c0389.g0048	-2.4197	-2.71754
Bpev01.c1337.g0001	2.02011	1.29304	Bpev01.c0818.g0013	-2.24093	-1.45983
Bpev01.c1649.g0017	1.89374	1.72493	Bpev01.c0213.g0027	-1.85227	-1.01514
Bpev01.c0622.g0011	1.09808	1.35421	Bpev01.c2275.g0002	-4.25987	-2.48631
Bpev01.c0126.g0040	1.11229	1.00016	Bpev01.c0044.g0039	-2.77987	-1.29326
Bpev01.c0127.g0012	1.3127	1.71576	Bpev01.c0213.g0024	-3.33029	-1.84872
Bpev01.c1613.g0003	2.14683	2.11802	Bpev01.c1856.g0001	-1.27718	-2.1973
Bpev01.c0031.g0003	1.08304	1.32976	Bpev01.c0722.g0008	-3.31155	-3.5948
Bpev01.c1613.g0004	2.42549	2.08889	Bpev01.c0727.g0025	-1.74109	-1.52431
Bpev01.c0346.g0002	4.59484	3.81616	Bpev01.c0727.g0023	-1.74645	-1.76308
Bpev01.c1613.g0001	2.1734	1.85708	Bpev01.c0727.g0022	-3.98152	-3.27604
Bpev01.c1613.g0002	2.40339	1.9842	Bpev01.c0727.g0021	-2.51472	-1.80702
Bpev01.c0191.g0021	3.23484	1.16723	Bpev01.c0617.g0005	-1.70544	-1.42591
Bpev01.c0031.g0004	3.76594	5.74279	Bpev01.c0727.g0020	-2.76518	-1.42855
Bpev01.c0625.g0009	2.7741	1.89207	Bpev01.c1406.g0003	-4.00282	-3.47795
Bpev01.c0126.g0050	1.83522	2.7254	Bpev01.c0279.g0026	-1.87653	-1.54971
Bpev01.c1552.g0002	1.59357	1.04105	Bpev01.c0279.g0024	-2.37561	-4.00128
Bpev01.c0847.g0010	1.14038	1.68696	Bpev01.c0389.g0057	-2.96485	-2.46496
Bpev01.c0191.g0010	5.40463	2.3758	Bpev01.c0213.g0018	-1.5251	-1.10652
[truncated: 1,632 more rows]

## Sheet:  Table S5
Supplementary Table S5 GO enrichment analysis of 15d WT_WOX uniq up (n=811)
GO biological process complete	Arabidopsis thaliana - REFLIST (27430)	upload_1 (449)	upload_1 (expected)	upload_1 (over/under)	upload_1 (fold Enrichment)	upload_1 (raw P-value)	upload_1 (FDR)
vegetative phase change (GO:0010050)	8	3	0.13	+	22.91	0.000622	0.0441
syncytium formation (GO:0006949)	16	5	0.26	+	19.09	1.74e-05	0.00302
recognition of pollen (GO:0048544)	51	7	0.83	+	8.39	3.97e-05	0.00531
lignin biosynthetic process (GO:0009809)	44	6	0.72	+	8.33	0.000147	0.0155
plant-type cell wall loosening (GO:0009828)	37	5	0.61	+	8.26	0.000552	0.0427
cell recognition (GO:0008037)	53	7	0.87	+	8.07	4.96e-05	0.00608
plant-type secondary cell wall biogenesis (GO:0009834)	113	14	1.85	+	7.57	1.91e-08	1.25e-05
lignin metabolic process (GO:0009808)	58	6	0.95	+	6.32	0.000575	0.0423
phenylpropanoid biosynthetic process (GO:0009699)	92	9	1.51	+	5.98	3.8e-05	0.0052
phenylpropanoid metabolic process (GO:0009698)	118	10	1.93	+	5.18	4.44e-05	0.00556
plant-type cell wall biogenesis (GO:0009832)	270	20	4.42	+	4.53	6.24e-08	3.34e-05
cellular polysaccharide biosynthetic process (GO:0033692)	203	14	3.32	+	4.21	1.28e-05	0.00242
cell wall modification (GO:0042545)	173	11	2.83	+	3.88	0.000209	0.019
plant-type cell wall organization or biogenesis (GO:0071669)	515	32	8.43	+	3.8	4.42e-10	4.34e-07
polysaccharide biosynthetic process (GO:0000271)	244	15	3.99	+	3.76	2.26e-05	0.0036
secondary metabolite biosynthetic process (GO:0044550)	180	11	2.95	+	3.73	0.000289	0.025
pectin metabolic process (GO:0045488)	165	10	2.7	+	3.7	0.000574	0.0427
cellular carbohydrate biosynthetic process (GO:0034637)	248	15	4.06	+	3.7	2.7e-05	0.00398
cation transmembrane transport (GO:0098655)	182	11	2.98	+	3.69	0.000316	0.0269
response to toxic substance (GO:0009636)	182	11	2.98	+	3.69	0.000316	0.0266
galacturonan metabolic process (GO:0010393)	166	10	2.72	+	3.68	0.0006	0.0436
cell wall biogenesis (GO:0042546)	444	26	7.27	+	3.58	6.05e-08	3.56e-05
regulation of anatomical structure morphogenesis (GO:0022603)	196	11	3.21	+	3.43	0.00057	0.0436
developmental growth involved in morphogenesis (GO:0060560)	453	25	7.42	+	3.37	3.12e-07	0.000115
cell wall organization (GO:0071555)	309	17	5.06	+	3.36	2.53e-05	0.00382
inorganic ion transmembrane transport (GO:0098660)	223	12	3.65	+	3.29	0.000465	0.037
cell morphogenesis (GO:0000902)	484	26	7.92	+	3.28	2.96e-07	0.000124
cell division (GO:0051301)	466	25	7.63	+	3.28	5.13e-07	0.000159
polysaccharide metabolic process (GO:0005976)	495	26	8.1	+	3.21	4.44e-07	0.000154
cellular polysaccharide metabolic process (GO:0044264)	331	17	5.42	+	3.14	5.72e-05	0.00674
cell growth (GO:0016049)	537	27	8.79	+	3.07	5.99e-07	0.000176
cation transport (GO:0006812)	299	15	4.89	+	3.06	0.000197	0.019
anatomical structure formation involved in morphogenesis (GO:0048646)	261	13	4.27	+	3.04	0.000549	0.0431
unidimensional cell growth (GO:0009826)	362	18	5.93	+	3.04	5.2e-05	0.00624
cell wall organization or biogenesis (GO:0071554)	967	48	15.83	+	3.03	3.13e-11	6.13e-08
protein phosphorylation (GO:0006468)	1057	51	17.3	+	2.95	1.91e-11	5.62e-08
cell morphogenesis involved in differentiation (GO:0000904)	271	13	4.44	+	2.93	0.000766	0.0496
external encapsulating structure organization (GO:0045229)	366	17	5.99	+	2.84	0.000182	0.0181
cellular carbohydrate metabolic process (GO:0044262)	477	22	7.81	+	2.82	2.37e-05	0.00367
regulation of cellular component organization (GO:0051128)	370	17	6.06	+	2.81	0.000205	0.0192
phosphorylation (GO:0016310)	1169	53	19.14	+	2.77	6.67e-11	9.81e-08
carbohydrate biosynthetic process (GO:0016051)	356	16	5.83	+	2.75	0.000394	0.0322
meristem development (GO:0048507)	459	20	7.51	+	2.66	0.000115	0.0126
ion transport (GO:0006811)	550	22	9	+	2.44	0.000257	0.0229
carbohydrate metabolic process (GO:0005975)	1065	42	17.43	+	2.41	3.05e-07	0.00012
homeostatic process (GO:0042592)	623	24	10.2	+	2.35	0.000177	0.018
anatomical structure morphogenesis (GO:0009653)	1587	61	25.98	+	2.35	1.65e-09	1.39e-06
chemical homeostasis (GO:0048878)	560	21	9.17	+	2.29	0.000618	0.0444
defense response to bacterium (GO:0042742)	1029	37	16.84	+	2.2	1.55e-05	0.00277
cell cycle (GO:0007049)	671	24	10.98	+	2.19	0.000572	0.0431
transmembrane transport (GO:0055085)	844	29	13.82	+	2.1	0.000286	0.0251
response to bacterium (GO:0009617)	1242	42	20.33	+	2.07	1.85e-05	0.00311
secondary metabolic process (GO:0019748)	810	27	13.26	+	2.04	0.000673	0.0455
developmental growth (GO:0048589)	1067	35	17.47	+	2	0.000193	0.0189
phosphate-containing compound metabolic process (GO:0006796)	1879	61	30.76	+	1.98	5.07e-07	0.000166
phosphorus metabolic process (GO:0006793)	1924	61	31.49	+	1.94	1.11e-06	0.000296
shoot system development (GO:0048367)	1306	40	21.38	+	1.87	0.000209	0.0193
growth (GO:0040007)	1278	38	20.92	+	1.82	0.000654	0.0447
response to biotic stimulus (GO:0009607)	2473	72	40.48	+	1.78	2.89e-06	0.000708
response to external stimulus (GO:0009605)	2967	86	48.57	+	1.77	2.45e-07	0.000111
response to external biotic stimulus (GO:0043207)	2471	71	40.45	+	1.76	4.5e-06	0.00106
response to other organism (GO:0051707)	2471	71	40.45	+	1.76	4.5e-06	0.00102
tissue development (GO:0009888)	1815	52	29.71	+	1.75	0.000121	0.0129
biological process involved in interspecies interaction between organisms (GO:0044419)	2487	71	40.71	+	1.74	6.88e-06	0.0014
defense response to other organism (GO:0098542)	2116	60	34.64	+	1.73	4e-05	0.00512
plant organ development (GO:0099402)	1972	55	32.28	+	1.7	0.000151	0.0156
defense response (GO:0006952)	2441	67	39.96	+	1.68	4e-05	0.00523
cellular response to chemical stimulus (GO:0070887)	2047	56	33.51	+	1.67	0.000201	0.019
anatomical structure development (GO:0048856)	5310	144	86.92	+	1.66	2.89e-10	3.4e-07
protein modification process (GO:0036211)	2659	72	43.53	+	1.65	2.8e-05	0.00402
developmental process (GO:0032502)	5791	150	94.79	+	1.58	2.27e-09	1.67e-06
multicellular organismal process (GO:0032501)	4674	118	76.51	+	1.54	1.04e-06	0.000292
response to endogenous stimulus (GO:0009719)	2542	64	41.61	+	1.54	0.000748	0.0489
system development (GO:0048731)	3660	92	59.91	+	1.54	3.49e-05	0.0049
multicellular organism development (GO:0007275)	4360	108	71.37	+	1.51	9.26e-06	0.00182
macromolecule modification (GO:0043412)	3030	74	49.6	+	1.49	0.000623	0.0436
response to stress (GO:0006950)	5286	129	86.53	+	1.49	1.76e-06	0.000451
response to oxygen-containing compound (GO:1901700)	3087	75	50.53	+	1.48	0.00069	0.0461
response to organic substance (GO:0010033)	3506	84	57.39	+	1.46	0.00037	0.0307
cellular component organization or biogenesis (GO:0071840)	3618	86	59.22	+	1.45	0.000434	0.035
response to chemical (GO:0042221)	5053	116	82.71	+	1.4	0.00011	0.0123
response to stimulus (GO:0050896)	9304	207	152.3	+	1.36	1.22e-07	5.96e-05
biological regulation (GO:0065007)	8223	181	134.6	+	1.34	4.62e-06	0.00101
regulation of biological process (GO:0050789)	7518	165	123.06	+	1.34	1.93e-05	0.00315
cellular process (GO:0009987)	14852	321	243.11	+	1.32	1.09e-13	6.43e-10
regulation of cellular process (GO:0050794)	6205	133	101.57	+	1.31	0.000643	0.0445
organic substance metabolic process (GO:0071704)	9807	208	160.53	+	1.3	5.92e-06	0.00124
cellular metabolic process (GO:0044237)	8829	184	144.52	+	1.27	0.000107	0.0121
metabolic process (GO:0008152)	10826	223	177.21	+	1.26	1.44e-05	0.00264
primary metabolic process (GO:0044238)	8191	168	134.08	+	1.25	0.000719	0.0476
gene expression (GO:0010467)	1714	10	28.06	-	0.36	0.000105	0.0121

## Sheet:  Table S6
Supplementary Table S6 GO enrichment analysis of 15d WT_WOX uniq down (n=364)
GO biological process complete	Arabidopsis thaliana - REFLIST (27430)	upload_1 (212)	upload_1 (expected)	upload_1 (over/under)	upload_1 (fold Enrichment)	upload_1 (raw P-value)	upload_1 (FDR)
phenylpropanoid biosynthetic process (GO:0009699)	92	7	0.71	+	9.84	1.16e-05	0.0136
phenylpropanoid metabolic process (GO:0009698)	118	7	0.91	+	7.68	5.24e-05	0.0441
secondary metabolic process (GO:0019748)	810	20	6.26	+	3.19	6.91e-06	0.0204
cellular metabolic process (GO:0044237)	8829	100	68.24	+	1.47	8.17e-06	0.012
response to stimulus (GO:0050896)	9304	104	71.91	+	1.45	7.65e-06	0.015
organic substance metabolic process (GO:0071704)	9807	109	75.8	+	1.44	3.63e-06	0.0214
metabolic process (GO:0008152)	10826	114	83.67	+	1.36	2.91e-05	0.0285

## Sheet:  Table S7
Supplementary Table S7GO enrichment analysis of 0d WT_WOX up and 15dWT_WOX up common (n=393)
GO biological process complete	Arabidopsis thaliana - REFLIST (27430)	upload_1 (269)	upload_1 (expected)	upload_1 (over/under)	upload_1 (fold Enrichment)	upload_1 (raw P-value)	upload_1 (FDR)
defense response (GO:0006952)	2441	58	23.94	+	2.42	3.2e-10	1.88e-06
defense response to other organism (GO:0098542)	2116	50	20.75	+	2.41	8.41e-09	5.5e-06
biological process involved in interspecies interaction between organisms (GO:0044419)	2487	56	24.39	+	2.3	6.57e-09	5.52e-06
response to stress (GO:0006950)	5286	92	51.84	+	1.77	9.74e-09	5.73e-06
protein phosphorylation (GO:0006468)	1057	33	10.37	+	3.18	8.19e-09	6.02e-06
response to stimulus (GO:0050896)	9304	138	91.24	+	1.51	6.19e-09	6.08e-06
response to biotic stimulus (GO:0009607)	2473	56	24.25	+	2.31	6.05e-09	7.12e-06
defense response to bacterium (GO:0042742)	1029	32	10.09	+	3.17	1.54e-08	8.23e-06
response to other organism (GO:0051707)	2471	56	24.23	+	2.31	5.99e-09	8.81e-06
response to external biotic stimulus (GO:0043207)	2471	56	24.23	+	2.31	5.99e-09	1.17e-05
phosphorylation (GO:0016310)	1169	34	11.46	+	2.97	2.58e-08	1.27e-05
response to external stimulus (GO:0009605)	2967	63	29.1	+	2.17	5.07e-09	1.49e-05
response to bacterium (GO:0009617)	1242	35	12.18	+	2.87	3.37e-08	1.52e-05
response to oomycetes (GO:0002239)	105	8	1.03	+	7.77	1.51e-05	0.00636
defense response to oomycetes (GO:0002229)	79	7	0.77	+	9.04	2.11e-05	0.00775
phosphorus metabolic process (GO:0006793)	1924	39	18.87	+	2.07	2.04e-05	0.008
response to chemical (GO:0042221)	5053	78	49.55	+	1.57	2.57e-05	0.00891
phosphate-containing compound metabolic process (GO:0006796)	1879	38	18.43	+	2.06	2.84e-05	0.00929
phenylpropanoid metabolic process (GO:0009698)	118	8	1.16	+	6.91	3.33e-05	0.0103
lignin metabolic process (GO:0009808)	58	6	0.57	+	10.55	3.71e-05	0.0109
secondary metabolic process (GO:0019748)	810	21	7.94	+	2.64	6.99e-05	0.0196
lignin biosynthetic process (GO:0009809)	44	5	0.43	+	11.59	0.000112	0.0299

## Sheet:  Table S8
Supplementary Table S8 GO enrichment analysis of 0d WT_WOX down and 15dWT_WOX down common (n=318)
GO biological process complete	Arabidopsis thaliana - REFLIST (27430)	upload_1 (200)	upload_1 (expected)	upload_1 (over/under)	upload_1 (fold Enrichment)	upload_1 (raw P-value)	upload_1 (FDR)
protein phosphorylation (GO:0006468)	1057	35	7.71	+	4.54	1.22e-13	7.21e-10
phosphorylation (GO:0016310)	1169	35	8.52	+	4.11	2e-12	5.89e-09
recognition of pollen (GO:0048544)	51	9	0.37	+	24.2	4.89e-10	9.6e-07
cell recognition (GO:0008037)	53	9	0.39	+	23.29	6.63e-10	9.76e-07
defense response to other organism (GO:0098542)	2116	41	15.43	+	2.66	9.48e-09	1.12e-05
defense response to bacterium (GO:0042742)	1029	27	7.5	+	3.6	1.34e-08	1.13e-05
phosphate-containing compound metabolic process (GO:0006796)	1879	38	13.7	+	2.77	1.22e-08	1.19e-05
response to fungus (GO:0009620)	995	26	7.25	+	3.58	2.78e-08	1.63e-05
phosphorus metabolic process (GO:0006793)	1924	38	14.03	+	2.71	2.25e-08	1.66e-05
defense response (GO:0006952)	2441	44	17.8	+	2.47	2.61e-08	1.71e-05
response to bacterium (GO:0009617)	1242	29	9.06	+	3.2	4.45e-08	2.38e-05
response to biotic stimulus (GO:0009607)	2473	43	18.03	+	2.38	8.76e-08	3.22e-05
response to external stimulus (GO:0009605)	2967	49	21.63	+	2.27	6.72e-08	3.3e-05
response to other organism (GO:0051707)	2471	43	18.02	+	2.39	8.58e-08	3.37e-05
defense response to fungus (GO:0050832)	702	21	5.12	+	4.1	7.65e-08	3.47e-05
biological process involved in interspecies interaction between organisms (GO:0044419)	2487	43	18.13	+	2.37	1.01e-07	3.5e-05
response to external biotic stimulus (GO:0043207)	2471	43	18.02	+	2.39	8.58e-08	3.61e-05
response to stress (GO:0006950)	5286	65	38.54	+	1.69	8.98e-06	0.00294
cellular response to stimulus (GO:0051716)	3873	52	28.24	+	1.84	9.63e-06	0.00298
response to organic cyclic compound (GO:0014070)	817	19	5.96	+	3.19	1.17e-05	0.00345
cellular response to chemical stimulus (GO:0070887)	2047	33	14.93	+	2.21	1.9e-05	0.00533
response to salicylic acid (GO:0009751)	440	13	3.21	+	4.05	2.88e-05	0.00769
phenylpropanoid metabolic process (GO:0009698)	118	7	0.86	+	8.14	3.63e-05	0.0093
immune system process (GO:0002376)	456	13	3.32	+	3.91	4.11e-05	0.0101
response to chemical (GO:0042221)	5053	61	36.84	+	1.66	4.82e-05	0.0114
response to organic substance (GO:0010033)	3506	46	25.56	+	1.8	7.16e-05	0.0162
phenylpropanoid biosynthetic process (GO:0009699)	92	6	0.67	+	8.94	8.08e-05	0.0176
response to stimulus (GO:0050896)	9304	95	67.84	+	1.4	8.89e-05	0.0187
regulation of response to stress (GO:0080134)	880	18	6.42	+	2.81	0.000101	0.0205
regulation of defense response (GO:0031347)	744	16	5.42	+	2.95	0.000142	0.027
immune response (GO:0006955)	199	8	1.45	+	5.51	0.00014	0.0275
protein modification process (GO:0036211)	2659	37	19.39	+	1.91	0.000162	0.029
response to oomycetes (GO:0002239)	105	6	0.77	+	7.84	0.000161	0.0296
macromolecule modification (GO:0043412)	3030	40	22.09	+	1.81	0.000248	0.0429
